# Supplementary material for: MCMDA: Matrix completion for MiRNA-disease association prediction
Source: Oncotarget. 2017 Feb 3;8(13):21187–99. doi: 10.18632/oncotarget.15061 (PMC5400576; doi:10.18632/oncotarget.15061)
Supplement: Supplementary file 2 [file oncotarget-08-21187-s002.xlsx]

## Sheet: Sheet1
Leukemia, Myelogenous, Chronic, BCR-ABL Positive	hsa-mir-122	1.4063
Leiomyoma	hsa-mir-122	1.4055
Adenoviridae Infections	hsa-mir-432	1.3766
Adenoviridae Infections	hsa-mir-323a	1.3739
Leiomyoma	hsa-mir-146a	1.3702
Sarcoma, Kaposi	hsa-mir-122	1.369
Periodontitis	hsa-mir-122	1.3462
Cholangiocarcinoma	hsa-mir-122	1.342
Leiomyoma	hsa-mir-34a	1.3361
Sarcoma, Kaposi	hsa-mir-146a	1.3359
Lupus Vulgaris	hsa-mir-432	1.3341
Adenoviridae Infections	hsa-mir-154	1.3327
Adenoviridae Infections	hsa-mir-95	1.3294
Leiomyoma	hsa-mir-16	1.3232
Leiomyoma	hsa-mir-221	1.3204
Prolactinoma	hsa-mir-122	1.3169
Leukemia, Myelogenous, Chronic, BCR-ABL Positive	hsa-mir-146a	1.3165
Leukemia, Myelogenous, Chronic, BCR-ABL Positive	hsa-mir-34a	1.3158
Leiomyoma	hsa-mir-125b	1.3137
Periodontitis	hsa-mir-146a	1.3131
Lung Diseases, Interstitial	hsa-mir-122	1.3123
Leukemia, Myelogenous, Chronic, BCR-ABL Positive	hsa-mir-26a	1.3122
Muscular Dystrophies	hsa-mir-122	1.311
Lupus Vulgaris	hsa-mir-323a	1.3087
Hepatitis, Chronic	hsa-mir-122	1.3087
Biliary Tract Neoplasms	hsa-mir-122	1.3063
Leiomyoma	hsa-mir-155	1.3059
Adrenal Cortex Neoplasms	hsa-mir-122	1.3045
Psoriasis	hsa-mir-122	1.3042
Adrenocortical Adenoma	hsa-mir-122	1.3036
Sarcoma, Kaposi	hsa-mir-34a	1.3036
Leukemia, Myelogenous, Chronic, BCR-ABL Positive	hsa-mir-199a	1.2985
Lymphoma, Primary Effusion	hsa-mir-122	1.2974
Leukemia, Myelogenous, Chronic, BCR-ABL Positive	hsa-mir-133a	1.2965
Leukemia, Myelogenous, Chronic, BCR-ABL Positive	hsa-mir-16	1.2959
Leukemia, Myelogenous, Chronic, BCR-ABL Positive	hsa-mir-30b	1.294
Leiomyoma	hsa-mir-29a	1.2939
Sarcoma, Kaposi	hsa-mir-16	1.2926
Leukemia, Myelogenous, Chronic, BCR-ABL Positive	hsa-mir-221	1.2912
Astrocytoma	hsa-mir-122	1.2912
Leukemia, Myelogenous, Chronic, BCR-ABL Positive	hsa-mir-125b	1.2908
Pituitary Neoplasms	hsa-mir-122	1.2905
Azoospermia	hsa-mir-122	1.2898
Rectal Neoplasms	hsa-mir-373	1.2898
Crohn Disease	hsa-mir-122	1.2882
Biliary Tract Neoplasms	hsa-mir-146a	1.2878
Diabetes Mellitus, Type 2	hsa-mir-122	1.2874
Salivary Gland Neoplasms	hsa-mir-122	1.2865
Stomach Neoplasms	hsa-mir-432	1.2862
Lupus Vulgaris	hsa-mir-154	1.2857
Cholangiocarcinoma	hsa-mir-146a	1.2854
Adenoviridae Infections	hsa-mir-485	1.2848
Sarcoma, Kaposi	hsa-mir-125b	1.284
Leukemia, Myelogenous, Chronic, BCR-ABL Positive	hsa-mir-196a	1.2829
Leukemia, Myelogenous, Chronic, BCR-ABL Positive	hsa-mir-15b	1.2824
Adenoviridae Infections	hsa-mir-509	1.281
Retinal Degeneration	hsa-mir-122	1.2804
Periodontitis	hsa-mir-34a	1.2802
Helplessness, Learned	hsa-mir-122	1.28
Rectal Neoplasms	hsa-mir-30b	1.28
Atrial Fibrillation	hsa-mir-122	1.2785
Leiomyoma	hsa-mir-133a	1.2783
Leukemia, Myelogenous, Chronic, BCR-ABL Positive	hsa-mir-29a	1.2767
Rectal Neoplasms	hsa-mir-148a	1.2761
Sarcoma, Ewing	hsa-mir-122	1.2759
Lung Diseases, Interstitial	hsa-mir-146a	1.275
Leukemia, Myelogenous, Chronic, BCR-ABL Positive	hsa-mir-206	1.2749
Melanoma	hsa-mir-432	1.2748
Lupus Vulgaris	hsa-mir-95	1.2745
Adenoviridae Infections	hsa-mir-134	1.2744
Sarcoma, Kaposi	hsa-mir-155	1.2736
Periodontitis	hsa-mir-155	1.273
Laryngeal Neoplasms	hsa-mir-122	1.2723
Leukemia, Myelogenous, Chronic, BCR-ABL Positive	hsa-mir-29b	1.2723
Breast Neoplasms	hsa-mir-432	1.2723
Rectal Neoplasms	hsa-mir-122	1.2717
Eosinophilic Esophagitis	hsa-mir-122	1.271
Rectal Neoplasms	hsa-mir-372	1.2709
Adenoviridae Infections	hsa-mir-1224	1.2706
Leukemia, Myelogenous, Chronic, BCR-ABL Positive	hsa-mir-15a	1.2702
Leiomyoma	hsa-mir-29b	1.27
Adenoviridae Infections	hsa-mir-539	1.27
Lymphoma, T-Cell	hsa-mir-146a	1.2696
Leukemia, Myelogenous, Chronic, BCR-ABL Positive	hsa-mir-148a	1.2695
Hand, Foot and Mouth Disease	hsa-mir-122	1.2694
Mouth Neoplasms	hsa-mir-122	1.2686
Leiomyoma	hsa-mir-15a	1.2684
Leukemia, Myelogenous, Chronic, BCR-ABL Positive	hsa-mir-222	1.2681
Lymphoma, Primary Effusion	hsa-mir-146a	1.2678
Barrett Esophagus	hsa-mir-122	1.2676
Digestive System Neoplasms	hsa-mir-122	1.2666
Cerebral Hemorrhage	hsa-mir-21	1.2663
Hepatitis, Chronic	hsa-mir-146a	1.2663
Leukemia, Myelogenous, Chronic, BCR-ABL Positive	hsa-mir-145	1.2662
Adenoviridae Infections	hsa-mir-520h	1.2662
Leukemia, Myelogenous, Chronic, BCR-ABL Positive	hsa-mir-23a	1.266
Leiomyoma	hsa-mir-26a	1.2651
Leukemia-Lymphoma, Adult T-Cell	hsa-mir-122	1.2651
Sarcoma, Kaposi	hsa-mir-29a	1.2651
Stomach Neoplasms	hsa-mir-323a	1.2644
Breast Neoplasms	hsa-mir-571	1.2643
Carcinoma, Hepatocellular	hsa-mir-571	1.2639
Salivary Gland Neoplasms	hsa-mir-30b	1.2637
Pulmonary Disease, Chronic Obstructive	hsa-mir-122	1.2636
Leiomyoma	hsa-mir-21	1.2633
Pituitary Neoplasms	hsa-mir-146a	1.2629
Rectal Neoplasms	hsa-mir-26a	1.2629
Biliary Tract Neoplasms	hsa-mir-155	1.2617
Adenoviridae Infections	hsa-mir-371a	1.2616
Asthma	hsa-mir-122	1.2616
Leiomyoma	hsa-mir-145	1.2615
Hepatoblastoma	hsa-mir-122	1.2614
Rectal Neoplasms	hsa-mir-196a	1.2613
Adenoviridae Infections	hsa-mir-571	1.2611
Rectal Neoplasms	hsa-mir-23a	1.261
Leukemia, Myelogenous, Chronic, BCR-ABL Positive	hsa-mir-195	1.2609
Lupus Vulgaris	hsa-mir-485	1.2606
Leukemia, Myeloid	hsa-mir-122	1.2603
Lupus Erythematosus, Systemic	hsa-mir-122	1.2602
Cholangiocarcinoma	hsa-mir-34a	1.26
Toxoplasmosis	hsa-mir-122	1.2599
Stroke	hsa-mir-146a	1.2591
Waldenstrom Macroglobulinemia	hsa-mir-21	1.2588
Rectal Neoplasms	hsa-mir-371a	1.2581
Biliary Tract Neoplasms	hsa-mir-34a	1.2581
Carcinoma, Hepatocellular	hsa-mir-516a	1.258
Leiomyoma	hsa-mir-199a	1.2579
Prolactinoma	hsa-mir-146a	1.2579
Melanoma	hsa-mir-323a	1.2568
Salivary Gland Neoplasms	hsa-mir-26a	1.2552
Rectal Neoplasms	hsa-mir-206	1.255
Leiomyoma	hsa-mir-222	1.2545
Periodontitis	hsa-mir-16	1.2545
Leukemia, Myelogenous, Chronic, BCR-ABL Positive	hsa-mir-1	1.2544
Tuberculosis, Pulmonary	hsa-mir-122	1.2543
Inflammation	hsa-mir-122	1.2538
Lymphoma, Mantle-Cell	hsa-mir-146a	1.2534
Retinal Neovascularization	hsa-mir-122	1.2525
Periodontitis	hsa-mir-221	1.252
Brain Neoplasms	hsa-mir-155	1.2513
Hypertrophy	hsa-mir-122	1.2511
Lymphoma, T-Cell	hsa-mir-122	1.251
Prolactinoma	hsa-mir-34a	1.2503
Rectal Neoplasms	hsa-mir-132	1.2502
Adenoviridae Infections	hsa-mir-337	1.2498
Crohn Disease	hsa-mir-146a	1.2497
Carcinoma, Ehrlich Tumor	hsa-mir-122	1.2496
Rectal Neoplasms	hsa-mir-34c	1.2496
Sarcoma, Kaposi	hsa-mir-133a	1.2492
Salivary Gland Neoplasms	hsa-mir-148a	1.2489
Prostatic Neoplasms	hsa-mir-432	1.2486
Adrenal Cortex Neoplasms	hsa-mir-146a	1.2483
Tuberculosis, Pulmonary	hsa-mir-30b	1.2483
Cardiomyopathy, Hypertrophic	hsa-mir-122	1.2482
Salivary Gland Neoplasms	hsa-mir-196a	1.2482
Mesothelioma	hsa-mir-122	1.2474
Periodontitis	hsa-mir-125b	1.2472
Rectal Neoplasms	hsa-mir-195	1.2471
Rectal Neoplasms	hsa-mir-212	1.2471
Myotonic Dystrophy	hsa-mir-122	1.247
Testicular Neoplasms	hsa-mir-122	1.2468
Fatty Liver, Non-Alcoholic	hsa-mir-155	1.2467
Colorectal Neoplasms	hsa-mir-432	1.2465
Adenoviridae Infections	hsa-mir-498	1.246
Rectal Neoplasms	hsa-mir-208a	1.2456
Carcinoma, Renal Cell	hsa-mir-432	1.2456
Leukemia, Myelogenous, Chronic, BCR-ABL Positive	hsa-mir-34c	1.2456
Tuberculosis, Pulmonary	hsa-mir-148a	1.2455
Adenoviridae Infections	hsa-mir-381	1.2455
Tuberculosis, Pulmonary	hsa-mir-373	1.2446
Myocardial Ischemia	hsa-mir-155	1.244
Lung Diseases, Interstitial	hsa-mir-34a	1.2438
Hodgkin Disease	hsa-mir-122	1.2435
Salivary Gland Neoplasms	hsa-mir-373	1.2434
Sarcoma, Ewing	hsa-mir-146a	1.2433
Rectal Neoplasms	hsa-mir-181c	1.243
Leukemia, Myelogenous, Chronic, BCR-ABL Positive	hsa-mir-150	1.2428
Ischemia	hsa-mir-122	1.2425
Adenoviridae Infections	hsa-mir-720	1.2424
Stomach Neoplasms	hsa-mir-571	1.2423
Rectal Neoplasms	hsa-mir-363	1.242
Sarcoma, Kaposi	hsa-mir-29b	1.2418
Cholangiocarcinoma	hsa-mir-16	1.2414
Lupus Vulgaris	hsa-mir-371a	1.2411
Rhabdomyosarcoma	hsa-mir-146a	1.2406
Sarcoma, Kaposi	hsa-mir-15a	1.2405
Salivary Gland Neoplasms	hsa-mir-23a	1.2405
Hepatitis, Chronic	hsa-mir-34a	1.2403
Aortic Aneurysm, Thoracic	hsa-mir-122	1.2399
Rectal Neoplasms	hsa-mir-15b	1.2398
Rectal Neoplasms	hsa-mir-199a	1.2397
Diabetic Nephropathies	hsa-mir-122	1.2395
Adrenocortical Adenoma	hsa-mir-146a	1.2394
Biliary Tract Neoplasms	hsa-mir-21	1.239
Prostatic Neoplasms	hsa-mir-323a	1.2389
Helplessness, Learned	hsa-mir-146a	1.2388
Adenoviridae Infections	hsa-mir-519c	1.2388
Rectal Neoplasms	hsa-mir-184	1.2382
Rectal Neoplasms	hsa-mir-34b	1.2381
Adenoviridae Infections	hsa-mir-216b	1.2381
Periodontitis	hsa-mir-21	1.238
Gastrointestinal Neoplasms	hsa-mir-122	1.2379
Sarcoma, Kaposi	hsa-mir-26a	1.2379
Glomerulonephritis, IGA	hsa-mir-21	1.2379
Adenoviridae Infections	hsa-mir-363	1.2375
Leukemia, Myelogenous, Chronic, BCR-ABL Positive	hsa-mir-214	1.2372
Precursor B-Cell Lymphoblastic Leukemia-Lymphoma	hsa-mir-122	1.2369
Cholangiocarcinoma	hsa-mir-221	1.2369
Prolactinoma	hsa-mir-26a	1.2367
Leiomyoma	hsa-mir-1	1.2365
Pulmonary Disease, Chronic Obstructive	hsa-mir-146a	1.2364
Biliary Tract Neoplasms	hsa-mir-16	1.2362
Osteoarthritis	hsa-mir-21	1.2361
Biliary Tract Neoplasms	hsa-mir-221	1.236
Hepatoblastoma	hsa-mir-146a	1.236
Salivary Gland Neoplasms	hsa-mir-206	1.2358
Salivary Gland Neoplasms	hsa-mir-199a	1.2358
Carcinoma, Renal Cell	hsa-mir-323a	1.2354
Toxoplasmosis	hsa-mir-146a	1.2353
Rectal Neoplasms	hsa-mir-183	1.2353
Reperfusion Injury	hsa-mir-122	1.2353
Musculoskeletal Abnormalities	hsa-mir-146a	1.2353
Leiomyoma	hsa-mir-20a	1.2352
Lymphoma, T-Cell	hsa-mir-155	1.235
Rectal Neoplasms	hsa-mir-101	1.2349
Kidney Diseases	hsa-mir-21	1.2348
Leukemia, Myeloid	hsa-mir-146a	1.2347
Rectal Neoplasms	hsa-mir-26b	1.2346
Sarcoma, Kaposi	hsa-mir-145	1.2345
Diabetic Nephropathies	hsa-mir-146a	1.2345
Prolactinoma	hsa-mir-16	1.2345
Lupus Vulgaris	hsa-mir-509	1.2343
Muscular Dystrophies	hsa-mir-146a	1.2343
Tuberculosis, Pulmonary	hsa-mir-26a	1.2343
Sarcoma, Kaposi	hsa-mir-21	1.2335
Polycystic Kidney Diseases	hsa-mir-146a	1.2335
Biliary Tract Neoplasms	hsa-mir-125b	1.2335
Leiomyoma	hsa-mir-15b	1.2334
Stomach Neoplasms	hsa-mir-509	1.2332
Breast Neoplasms	hsa-mir-509	1.2327
Adenoviridae Infections	hsa-mir-519d	1.2327
Rectal Neoplasms	hsa-mir-663a	1.2327
Leukemia, Myelogenous, Chronic, BCR-ABL Positive	hsa-mir-143	1.2326
Ependymoma	hsa-mir-122	1.2324
Prolactinoma	hsa-mir-221	1.2323
Infertility, Male	hsa-mir-146a	1.2321
Tuberculosis, Pulmonary	hsa-mir-196a	1.2317
Leiomyoma	hsa-mir-17	1.2317
Muscular Dystrophies	hsa-mir-34a	1.2315
Hepatitis, Chronic	hsa-mir-155	1.2312
Leukemia, Myelogenous, Chronic, BCR-ABL Positive	hsa-mir-142	1.2311
Rectal Neoplasms	hsa-mir-192	1.231
Rectal Neoplasms	hsa-mir-210	1.231
Cholangiocarcinoma	hsa-mir-125b	1.2309
Leukemia, Myelogenous, Chronic, BCR-ABL Positive	hsa-mir-200b	1.2309
Rectal Neoplasms	hsa-mir-124	1.2308
Rectal Neoplasms	hsa-mir-451a	1.2307
Rectal Neoplasms	hsa-mir-182	1.2305
Sarcoma, Kaposi	hsa-mir-199a	1.2302
Digestive System Neoplasms	hsa-mir-146a	1.2302
Melanoma	hsa-mir-154	1.2302
Heart Failure	hsa-mir-323a	1.2301
Leukemia, Myelogenous, Chronic, BCR-ABL Positive	hsa-mir-20a	1.2299
Leukemia, Myelogenous, Chronic, BCR-ABL Positive	hsa-mir-106b	1.2299
Tuberculosis, Pulmonary	hsa-mir-23a	1.2299
Lymphoma, Primary Effusion	hsa-mir-34a	1.2299
Hand, Foot and Mouth Disease	hsa-mir-146a	1.2295
Adenoviridae Infections	hsa-mir-455	1.2295
Adenoviridae Infections	hsa-mir-449b	1.2294
Leukemia, Myelogenous, Chronic, BCR-ABL Positive	hsa-mir-17	1.2294
Lupus Vulgaris	hsa-mir-1224	1.229
Leukemia, Myelogenous, Chronic, BCR-ABL Positive	hsa-mir-19a	1.2289
Precursor B-Cell Lymphoblastic Leukemia-Lymphoma	hsa-mir-146a	1.2289
Rectal Neoplasms	hsa-mir-499a	1.2288
Leukemia, Myelogenous, Chronic, BCR-ABL Positive	hsa-mir-141	1.2282
Arthritis, Rheumatoid	hsa-mir-122	1.2281
Rectal Neoplasms	hsa-mir-429	1.228
Rectal Neoplasms	hsa-mir-133a	1.2279
Rectal Neoplasms	hsa-mir-491	1.2279
Liver Cirrhosis	hsa-mir-122	1.2276
Rectal Neoplasms	hsa-mir-106b	1.2275
Salivary Gland Neoplasms	hsa-mir-15b	1.2275
Schizophrenia	hsa-mir-122	1.2273
Carcinoma, Hepatocellular	hsa-mir-509	1.2273
Trophoblasts	hsa-mir-122	1.2272
Adenoviridae Infections	hsa-mir-424	1.2272
Periodontitis	hsa-mir-29a	1.2271
Salivary Gland Neoplasms	hsa-mir-195	1.2268
Lung Diseases, Interstitial	hsa-mir-155	1.2265
Colorectal Neoplasms	hsa-mir-323a	1.2265
Adrenal Cortex Neoplasms	hsa-mir-34a	1.2261
Leukemia, Myelogenous, Chronic, BCR-ABL Positive	hsa-mir-223	1.2261
Parkinson Disease	hsa-mir-122	1.226
Rectal Neoplasms	hsa-mir-370	1.2259
Lupus Vulgaris	hsa-mir-498	1.2257
Leukemia, Promyelocytic, Acute	hsa-mir-122	1.2257
Crohn Disease	hsa-mir-34a	1.2256
Obesity	hsa-mir-122	1.2256
Alzheimer Disease	hsa-mir-122	1.2255
Retinal Degeneration	hsa-mir-146a	1.2253
Lupus Vulgaris	hsa-mir-363	1.2253
Leukemia, Myelogenous, Chronic, BCR-ABL Positive	hsa-mir-182	1.2252
Breast Neoplasms	hsa-mir-323a	1.2246
Rectal Neoplasms	hsa-mir-141	1.2246
Rectal Neoplasms	hsa-mir-214	1.2244
Adenoviridae Infections	hsa-mir-302f	1.2243
Muscular Dystrophies	hsa-mir-26a	1.2241
Rectal Neoplasms	hsa-mir-424	1.2238
Rectal Neoplasms	hsa-mir-181a	1.2235
Prolactinoma	hsa-mir-199a	1.2235
Leukemia, Myelogenous, Chronic, BCR-ABL Positive	hsa-mir-29c	1.2235
Leukemia, Myelogenous, Chronic, BCR-ABL Positive	hsa-mir-19b	1.2234
Prolactinoma	hsa-mir-133a	1.2234
Pituitary Neoplasms	hsa-mir-34a	1.2233
Rectal Neoplasms	hsa-mir-24	1.2233
Leukemia-Lymphoma, Adult T-Cell	hsa-mir-146a	1.2232
Lymphoma, Mantle-Cell	hsa-mir-155	1.2231
Rectal Neoplasms	hsa-mir-31	1.223
Myocytes, Cardiac	hsa-mir-122	1.2228
Leukemia, Myelogenous, Chronic, BCR-ABL Positive	hsa-mir-126	1.2228
Crohn Disease	hsa-mir-155	1.2227
Rhabdomyosarcoma	hsa-mir-122	1.2225
Hematologic Neoplasms	hsa-mir-146a	1.2224
Rectal Neoplasms	hsa-mir-203	1.2224
Lung Diseases, Interstitial	hsa-mir-16	1.2221
Adrenocortical Adenoma	hsa-mir-34a	1.2221
Adenoviridae Infections	hsa-mir-32	1.2219
Waldenstrom Macroglobulinemia	hsa-mir-146a	1.2219
Lymphoma, Mantle-Cell	hsa-mir-122	1.2218
Tuberculosis, Pulmonary	hsa-mir-206	1.2217
Myocardial Infarction	hsa-mir-122	1.2216
Leiomyoma	hsa-mir-30b	1.2213
Esophageal Neoplasms	hsa-mir-432	1.2212
Rectal Neoplasms	hsa-mir-142	1.2212
Leukemia, Myelogenous, Chronic, BCR-ABL Positive	hsa-mir-92a	1.221
Rectal Neoplasms	hsa-mir-208b	1.2206
Adenoviridae Infections	hsa-mir-520e	1.2205
Melanoma	hsa-mir-95	1.2205
Rectal Neoplasms	hsa-mir-150	1.2202
Cholangiocarcinoma	hsa-mir-155	1.2201
Adenoviridae Infections	hsa-mir-542	1.2201
Tuberculosis, Pulmonary	hsa-mir-372	1.2199
Urinary Bladder Neoplasms	hsa-mir-432	1.2199
Adenoviridae Infections	hsa-mir-302d	1.2197
Adenoviridae Infections	hsa-mir-376a	1.2197
Leukemia, Myelogenous, Chronic, BCR-ABL Positive	hsa-mir-18a	1.2196
Periodontal Diseases	hsa-mir-21	1.2194
Prolactinoma	hsa-mir-30b	1.2192
Adenoviridae Infections	hsa-mir-1290	1.2192
Lung Diseases, Interstitial	hsa-mir-221	1.2192
Rectal Neoplasms	hsa-mir-200b	1.219
Leiomyoma	hsa-mir-206	1.2187
Lupus Vulgaris	hsa-mir-539	1.2186
Rectal Neoplasms	hsa-mir-96	1.2184
Cardiomyopathies	hsa-mir-155	1.2184
Salivary Gland Neoplasms	hsa-mir-34c	1.2178
Huntington Disease	hsa-mir-122	1.2177
Prolactinoma	hsa-mir-29a	1.2176
Carcinoma, Renal Cell	hsa-mir-154	1.2176
Rectal Neoplasms	hsa-mir-200a	1.2176
Rectal Neoplasms	hsa-mir-93	1.2175
Rectal Neoplasms	hsa-mir-133b	1.2173
Adenoviridae Infections	hsa-mir-211	1.2173
Obesity	hsa-mir-146a	1.217
Azoospermia	hsa-mir-146a	1.2169
Stomach Neoplasms	hsa-mir-154	1.2167
Periodontitis	hsa-mir-133a	1.2163
Tuberculosis, Pulmonary	hsa-mir-34c	1.2162
Tuberculosis, Pulmonary	hsa-mir-195	1.2161
Rectal Neoplasms	hsa-mir-30e	1.216
Adenoviridae Infections	hsa-mir-520g	1.2159
Adenoviridae Infections	hsa-mir-520f	1.2159
Adenoviridae Infections	hsa-mir-516a	1.2158
Adenoviridae Infections	hsa-mir-449a	1.2157
Rectal Neoplasms	hsa-let-7d	1.2157
Sarcoma, Ewing	hsa-mir-34a	1.2156
Precursor Cell Lymphoblastic Leukemia-Lymphoma	hsa-mir-122	1.2153
Atherosclerosis	hsa-mir-122	1.215
Breast Neoplasms	hsa-mir-498	1.215
Rectal Neoplasms	hsa-let-7e	1.215
Waldenstrom Macroglobulinemia	hsa-mir-122	1.2148
Leiomyoma	hsa-mir-19a	1.2148
Leukemia, Myelogenous, Chronic, BCR-ABL Positive	hsa-mir-34b	1.2145
Carcinoma, Hepatocellular	hsa-mir-323a	1.2144
Biliary Tract Neoplasms	hsa-mir-29a	1.2144
Rectal Neoplasms	hsa-mir-485	1.2142
Lupus Vulgaris	hsa-mir-424	1.2141
Rectal Neoplasms	hsa-mir-9	1.214
Salivary Gland Neoplasms	hsa-mir-133a	1.2139
Stroke	hsa-mir-34a	1.2136
Heart Failure	hsa-mir-154	1.2136
Aortic Aneurysm, Thoracic	hsa-mir-146a	1.2136
Rectal Neoplasms	hsa-mir-7	1.2134
Leiomyoma	hsa-mir-196a	1.2133
Leukemia, Myelogenous, Chronic, BCR-ABL Positive	hsa-let-7a	1.2132
Cholangiocarcinoma	hsa-mir-29a	1.2131
Leiomyoma	hsa-mir-19b	1.2129
Leukemia, Myelogenous, Chronic, BCR-ABL Positive	hsa-mir-21	1.2127
Salivary Gland Neoplasms	hsa-mir-372	1.2127
Tuberculosis, Pulmonary	hsa-mir-199a	1.2127
Lymphoma, Primary Effusion	hsa-mir-16	1.2126
Tuberculosis, Pulmonary	hsa-mir-15b	1.2126
Infertility, Male	hsa-mir-155	1.2126
Kidney Neoplasms	hsa-mir-155	1.2125
Adenoviridae Infections	hsa-mir-550a	1.2124
Adenoviridae Infections	hsa-mir-663a	1.2124
Rectal Neoplasms	hsa-let-7b	1.2124
Muscular Dystrophies	hsa-mir-16	1.2123
Rhabdomyosarcoma	hsa-mir-155	1.2121
Prolactinoma	hsa-mir-155	1.2118
Retinal Neovascularization	hsa-mir-146a	1.2117
Leukemia, Myelogenous, Chronic, BCR-ABL Positive	hsa-mir-101	1.2116
Sarcoma, Kaposi	hsa-mir-20a	1.2116
Hepatitis, Chronic	hsa-mir-16	1.2115
Cholangiocarcinoma	hsa-mir-133a	1.2114
Psoriasis	hsa-mir-34a	1.2114
Leukemia, Myelogenous, Chronic, BCR-ABL Positive	hsa-mir-183	1.2114
Muscular Dystrophies	hsa-mir-199a	1.2114
Leukemia, Myelogenous, Chronic, BCR-ABL Positive	hsa-mir-192	1.2114
Psoriasis	hsa-mir-16	1.211
Lupus Vulgaris	hsa-mir-571	1.2108
Scleroderma, Systemic	hsa-mir-122	1.2108
Adenoviridae Infections	hsa-mir-181d	1.2108
Adrenal Cortex Neoplasms	hsa-mir-16	1.2107
Sarcoma, Kaposi	hsa-mir-1	1.2105
Lymphoma, Primary Effusion	hsa-mir-155	1.2105
Leukemia, Myelogenous, Chronic, BCR-ABL Positive	hsa-mir-373	1.2103
Adenoviridae Infections	hsa-mir-181c	1.21
Muscular Dystrophies	hsa-mir-133a	1.2099
Rectal Neoplasms	hsa-mir-328	1.2098
Rectal Neoplasms	hsa-let-7f	1.2098
Sarcoma, Ewing	hsa-mir-155	1.2097
Adenoviridae Infections	hsa-mir-153	1.2095
Rectal Neoplasms	hsa-mir-335	1.2091
Carcinoma, Ehrlich Tumor	hsa-mir-146a	1.209
Leukemia, Myelogenous, Chronic, BCR-ABL Positive	hsa-mir-200a	1.209
Leukemia, Promyelocytic, Acute	hsa-mir-146a	1.2088
Hepatitis, Chronic	hsa-mir-221	1.2088
Adenoviridae Infections	hsa-mir-208b	1.2087
Adrenocortical Adenoma	hsa-mir-16	1.2086
Muscular Dystrophies	hsa-mir-221	1.2086
Azoospermia	hsa-mir-34a	1.2083
Lymphoma, T-Cell	hsa-mir-34a	1.2083
Rhinitis, Allergic, Perennial	hsa-mir-122	1.2083
Muscular Dystrophies	hsa-mir-125b	1.2083
Melanoma	hsa-mir-485	1.2082
Barrett Esophagus	hsa-mir-146a	1.2082
Rectal Neoplasms	hsa-mir-106a	1.2081
Hand, Foot and Mouth Disease	hsa-mir-34a	1.208
Prolactinoma	hsa-mir-29b	1.208
Rectal Neoplasms	hsa-mir-432	1.208
Periodontitis	hsa-mir-26a	1.2079
Adenoviridae Infections	hsa-mir-326	1.2079
Sarcoma, Kaposi	hsa-mir-17	1.2079
Multiple Myeloma	hsa-mir-122	1.2078
Adenoviridae Infections	hsa-mir-638	1.2077
Prostatic Neoplasms	hsa-mir-95	1.2077
Rectal Neoplasms	hsa-mir-222	1.2075
Prolactinoma	hsa-mir-15a	1.2072
Rectal Neoplasms	hsa-let-7g	1.207
Rectal Neoplasms	hsa-mir-181b	1.207
Aortic Valve Stenosis	hsa-mir-155	1.2069
Prolactinoma	hsa-mir-196a	1.2067
Adenoviridae Infections	hsa-mir-383	1.2067
Sarcoma, Kaposi	hsa-mir-15b	1.2066
Muscular Dystrophies	hsa-mir-30b	1.2066
Adrenal Cortex Neoplasms	hsa-mir-221	1.2065
Prolactinoma	hsa-mir-15b	1.2065
Rectal Neoplasms	hsa-mir-223	1.2064
Stomach Neoplasms	hsa-mir-485	1.2064
Helplessness, Learned	hsa-mir-34a	1.206
Pituitary Neoplasms	hsa-mir-155	1.2058
Rectal Neoplasms	hsa-mir-107	1.2058
Polycystic Kidney Diseases	hsa-mir-155	1.2058
Lupus Vulgaris	hsa-mir-181c	1.2057
Periodontitis	hsa-mir-29b	1.2056
Prolactinoma	hsa-mir-145	1.2055
Hepatitis, Chronic	hsa-mir-125b	1.2055
Colorectal Neoplasms	hsa-mir-154	1.2053
Liver Neoplasms	hsa-mir-146a	1.2053
Myocardial Ischemia	hsa-mir-146a	1.2052
Atrial Fibrillation	hsa-mir-146a	1.2052
Leiomyoma	hsa-mir-18a	1.2051
Myocytes, Cardiac	hsa-mir-146a	1.2051
Prolactinoma	hsa-mir-222	1.2049
Psoriasis	hsa-mir-221	1.2049
Rectal Neoplasms	hsa-let-7c	1.2046
Adenoviridae Infections	hsa-mir-103b	1.2044
Periodontitis	hsa-mir-15a	1.2042
Adrenocortical Adenoma	hsa-mir-221	1.2041
Salivary Gland Neoplasms	hsa-mir-214	1.2041
Breast Neoplasms	hsa-mir-433	1.2039
Musculoskeletal Abnormalities	hsa-mir-155	1.2038
Salivary Gland Neoplasms	hsa-mir-34b	1.2038
Lupus Vulgaris	hsa-mir-520h	1.2038
Vascular Diseases	hsa-mir-146a	1.2037
Sepsis	hsa-mir-34a	1.2036
Lupus Vulgaris	hsa-mir-720	1.2036
Ischemia	hsa-mir-146a	1.2034
Lupus Vulgaris	hsa-mir-337	1.2033
Esophageal Neoplasms	hsa-mir-154	1.2033
Urinary Bladder Neoplasms	hsa-mir-323a	1.2033
Precursor B-Cell Lymphoblastic Leukemia-Lymphoma	hsa-mir-155	1.2031
Leukemia, Myelogenous, Chronic, BCR-ABL Positive	hsa-mir-210	1.2031
Rectal Neoplasms	hsa-mir-494	1.2031
Nephrosclerosis	hsa-mir-122	1.203
Tuberculosis, Pulmonary	hsa-mir-34b	1.203
Rectal Neoplasms	hsa-mir-224	1.203
Hand, Foot and Mouth Disease	hsa-mir-155	1.2029
Tuberculosis, Pulmonary	hsa-mir-132	1.2029
Lymphoma, T-Cell	hsa-mir-21	1.2028
Carcinoma, Renal Cell	hsa-mir-95	1.2027
Rectal Neoplasms	hsa-mir-1	1.2027
Brain Neoplasms	hsa-mir-146a	1.2027
Pituitary Neoplasms	hsa-mir-221	1.2027
Infertility, Male	hsa-mir-34a	1.2027
Neoplasms, Squamous Cell	hsa-mir-122	1.2026
Stomach Neoplasms	hsa-mir-519d	1.2022
Rectal Neoplasms	hsa-mir-27b	1.2022
Autistic Disorder	hsa-mir-122	1.2021
Salivary Gland Neoplasms	hsa-mir-34a	1.2019
Lymphoma, Primary Effusion	hsa-mir-125b	1.2019
Adenoviridae Infections	hsa-mir-513a	1.2019
Tuberculosis, Pulmonary	hsa-mir-133a	1.2017
Periodontitis	hsa-mir-199a	1.2016
Carcinoma, Hepatocellular	hsa-mir-433	1.2014
Lymphoma, B-Cell	hsa-mir-122	1.2014
Adenoviridae Infections	hsa-mir-378e	1.2014
Adenoviridae Infections	hsa-mir-378h	1.2014
Adenoviridae Infections	hsa-mir-378f	1.2014
Adenoviridae Infections	hsa-mir-378c	1.2014
Adenoviridae Infections	hsa-mir-378g	1.2014
Adenoviridae Infections	hsa-mir-378b	1.2014
Adenoviridae Infections	hsa-mir-378d	1.2014
Adenoviridae Infections	hsa-mir-378i	1.2014
Sepsis	hsa-mir-155	1.2013
Adrenal Cortex Neoplasms	hsa-mir-125b	1.2012
Carcinoma, Small Cell	hsa-mir-146a	1.2009
Salivary Gland Neoplasms	hsa-mir-31	1.2009
Rectal Neoplasms	hsa-mir-205	1.2008
Carcinoma, Basal Cell	hsa-mir-373	1.2007
Esophageal Neoplasms	hsa-mir-371a	1.2006
Salivary Gland Neoplasms	hsa-mir-183	1.2006
Diabetic Nephropathies	hsa-mir-155	1.2005
Rectal Neoplasms	hsa-mir-30a	1.2004
Multiple Sclerosis	hsa-mir-26a	1.2003
Pain	hsa-mir-122	1.2002
Rectal Neoplasms	hsa-mir-200c	1.2002
Rectal Neoplasms	hsa-mir-128	1.2002
Prostatic Neoplasms	hsa-mir-371a	1.2002
Retinal Degeneration	hsa-mir-34a	1.2002
Adenoviridae Infections	hsa-mir-504	1.2001
Leukemia, Myeloid	hsa-mir-34a	1.2
Rectal Neoplasms	hsa-mir-22	1.2
Stomach Neoplasms	hsa-mir-498	1.1999
Breast Neoplasms	hsa-mir-374b	1.1999
Hepatoblastoma	hsa-mir-34a	1.1998
Adenoviridae Infections	hsa-mir-520b	1.1998
Coronary Artery Disease	hsa-mir-146a	1.1998
Tuberculosis, Pulmonary	hsa-mir-183	1.1997
Urinary Bladder Neoplasms	hsa-mir-154	1.1996
Rectal Neoplasms	hsa-mir-28	1.1995
Rectal Neoplasms	hsa-mir-29c	1.1995
Carcinoma, Hepatocellular	hsa-mir-374b	1.1995
Salivary Gland Neoplasms	hsa-mir-182	1.1994
Adrenocortical Adenoma	hsa-mir-125b	1.1994
Salivary Gland Neoplasms	hsa-mir-141	1.1993
Breast Neoplasms	hsa-mir-485	1.1993
Leiomyoma	hsa-mir-92a	1.1992
Myeloproliferative Disorders	hsa-mir-21	1.1992
Stomach Neoplasms	hsa-mir-1224	1.1991
Leukemia, Myelogenous, Chronic, BCR-ABL Positive	hsa-mir-9	1.1991
Acute Coronary Syndrome	hsa-mir-21	1.199
Leukemia, Myelogenous, Chronic, BCR-ABL Positive	hsa-mir-133b	1.1989
Biliary Tract Neoplasms	hsa-mir-133a	1.1988
Heart Failure	hsa-mir-95	1.1987
Rectal Neoplasms	hsa-mir-146b	1.1986
Rectal Neoplasms	hsa-mir-103a	1.1986
Salivary Gland Neoplasms	hsa-mir-142	1.1986
Rectal Neoplasms	hsa-mir-92a	1.1983
Multiple Sclerosis	hsa-mir-30b	1.1982
Hepatitis, Chronic	hsa-mir-21	1.1981
Vascular Diseases	hsa-mir-122	1.1981
Biliary Tract Neoplasms	hsa-mir-26a	1.1979
Polycystic Kidney Diseases	hsa-mir-122	1.1979
Rectal Neoplasms	hsa-let-7i	1.1978
Kidney Neoplasms	hsa-mir-146a	1.1978
Leiomyoma	hsa-mir-150	1.1974
Musculoskeletal Abnormalities	hsa-mir-122	1.1974
Rectal Neoplasms	hsa-mir-18a	1.1974
Periodontitis	hsa-mir-145	1.1972
Tuberculosis, Pulmonary	hsa-mir-210	1.1971
Sarcoma, Kaposi	hsa-mir-30b	1.197
Salivary Gland Neoplasms	hsa-mir-192	1.1969
Adenoviridae Infections	hsa-mir-491	1.1969
Lupus Vulgaris	hsa-mir-32	1.1969
Toxoplasmosis	hsa-mir-34a	1.1968
Rectal Neoplasms	hsa-mir-25	1.1968
Rectal Neoplasms	hsa-mir-29b	1.1967
Stroke	hsa-mir-21	1.1967
Carcinoma, Basal Cell	hsa-mir-371a	1.1966
Melanoma	hsa-mir-371a	1.1965
Salivary Gland Neoplasms	hsa-mir-106b	1.1964
Tuberculosis, Pulmonary	hsa-mir-182	1.1962
Cholangiocarcinoma	hsa-mir-29b	1.196
Digestive System Neoplasms	hsa-mir-34a	1.196
Rectal Neoplasms	hsa-mir-375	1.196
Atrial Fibrillation	hsa-mir-34a	1.1959
Muscular Dystrophies	hsa-mir-196a	1.1959
Esophageal Neoplasms	hsa-mir-323a	1.1959
Lupus Vulgaris	hsa-mir-381	1.1958
Muscular Dystrophies	hsa-mir-15b	1.1957
Cholangiocarcinoma	hsa-mir-199a	1.1957
Salivary Gland Neoplasms	hsa-mir-101	1.1956
Salivary Gland Neoplasms	hsa-mir-150	1.1955
Tuberculosis, Pulmonary	hsa-mir-212	1.1954
Hematologic Neoplasms	hsa-mir-155	1.1954
Tuberculosis, Pulmonary	hsa-mir-101	1.1954
Leiomyoma	hsa-mir-195	1.1953
Adenoviridae Infections	hsa-mir-302b	1.1952
Pulmonary Disease, Chronic Obstructive	hsa-mir-155	1.1951
Rectal Neoplasms	hsa-mir-19a	1.195
Tuberculosis, Pulmonary	hsa-mir-208a	1.1949
Sarcoma, Kaposi	hsa-mir-206	1.1948
Pituitary Neoplasms	hsa-mir-125b	1.1947
Lung Diseases, Interstitial	hsa-mir-29a	1.1947
Muscular Dystrophies	hsa-mir-29a	1.1946
Crohn Disease	hsa-mir-21	1.1946
Rectal Neoplasms	hsa-let-7a	1.1942
Cardiomyopathy, Hypertrophic	hsa-mir-146a	1.1942
Crohn Disease	hsa-mir-221	1.194
Liver Neoplasms	hsa-mir-34a	1.194
Rectal Neoplasms	hsa-mir-15a	1.1939
Astrocytoma	hsa-mir-26a	1.1938
Cholangiocarcinoma	hsa-mir-15a	1.1936
Rectal Neoplasms	hsa-mir-126	1.1936
Stomach Neoplasms	hsa-mir-1246	1.1935
Leukemia, Myelogenous, Chronic, BCR-ABL Positive	hsa-let-7c	1.1935
Nasopharyngeal Neoplasms	hsa-mir-122	1.1935
Adenoviridae Infections	hsa-mir-198	1.1933
Lymphoma, Mantle-Cell	hsa-mir-21	1.1932
Adenoviridae Infections	hsa-mir-874	1.1932
Salivary Gland Neoplasms	hsa-mir-132	1.1931
Psoriasis	hsa-mir-133a	1.193
Lymphoma, Large-Cell, Anaplastic	hsa-mir-146a	1.193
Tuberculosis, Pulmonary	hsa-mir-192	1.1928
Biliary Tract Neoplasms	hsa-mir-29b	1.1928
Multiple Sclerosis	hsa-mir-148a	1.1927
Biliary Tract Neoplasms	hsa-mir-15a	1.1927
Rectal Neoplasms	hsa-mir-342	1.1925
Tuberculosis, Pulmonary	hsa-mir-106b	1.1924
Polycythemia Vera	hsa-mir-122	1.1924
Testicular Neoplasms	hsa-mir-146a	1.1923
Stroke	hsa-mir-16	1.1922
Stomach Neoplasms	hsa-mir-134	1.1922
Tuberculosis, Pulmonary	hsa-mir-214	1.1922
Adenoviridae Infections	hsa-mir-376c	1.1921
Leukemia-Lymphoma, Adult T-Cell	hsa-mir-34a	1.1921
Myelodysplastic Syndromes	hsa-mir-122	1.1921
Infertility, Male	hsa-mir-21	1.1921
Endometrial Neoplasms	hsa-mir-122	1.192
Salivary Gland Neoplasms	hsa-mir-222	1.192
Lupus Vulgaris	hsa-mir-216b	1.192
Retinoblastoma	hsa-mir-122	1.1919
Crohn Disease	hsa-mir-125b	1.1918
Sarcoma, Kaposi	hsa-mir-19a	1.1918
Eosinophilic Esophagitis	hsa-mir-26a	1.1918
Prolactinoma	hsa-mir-1	1.1916
Salivary Gland Neoplasms	hsa-mir-210	1.1916
Autistic Disorder	hsa-mir-30b	1.1915
Prolactinoma	hsa-mir-148a	1.1915
Prolactinoma	hsa-mir-23a	1.1914
Stroke	hsa-mir-221	1.1914
Salivary Gland Neoplasms	hsa-mir-200b	1.1914
Muscular Dystrophy, Duchenne	hsa-mir-146a	1.1913
Hepatoblastoma	hsa-mir-155	1.1911
Adenoviridae Infections	hsa-mir-185	1.191
Sarcoma, Ewing	hsa-mir-16	1.1909
Breast Neoplasms	hsa-mir-519a	1.1909
Periodontitis	hsa-mir-222	1.1909
Salivary Gland Neoplasms	hsa-mir-212	1.1907
Rectal Neoplasms	hsa-mir-20b	1.1906
Tuberculosis, Pulmonary	hsa-mir-141	1.1906
Tuberculosis, Pulmonary	hsa-mir-31	1.1906
Adenoviridae Infections	hsa-mir-495	1.1905
Leukemia, Myelogenous, Chronic, BCR-ABL Positive	hsa-mir-429	1.1905
Tuberculosis, Pulmonary	hsa-mir-371a	1.1904
Carcinoma, Hepatocellular	hsa-mir-519a	1.1904
Diabetes Mellitus, Type 2	hsa-mir-34a	1.1903
Prostatic Neoplasms	hsa-mir-485	1.1903
HIV	hsa-mir-146a	1.1902
Eclampsia	hsa-mir-155	1.1901
Rectal Neoplasms	hsa-mir-486	1.1898
Salivary Gland Neoplasms	hsa-mir-143	1.1898
Salivary Gland Neoplasms	hsa-mir-429	1.1898
Pre-Eclampsia	hsa-mir-122	1.1897
Urinary Bladder Neoplasms	hsa-mir-371a	1.1896
Helplessness, Learned	hsa-mir-16	1.1894
Sarcoma, Kaposi	hsa-mir-19b	1.1894
Rectal Neoplasms	hsa-mir-23b	1.1893
Leiomyoma	hsa-mir-23a	1.1893
Tuberculosis, Pulmonary	hsa-mir-124	1.1892
Rectal Neoplasms	hsa-mir-100	1.1892
Salivary Gland Neoplasms	hsa-mir-208a	1.1891
Sarcoma, Ewing	hsa-mir-221	1.189
Muscular Dystrophies	hsa-mir-29b	1.189
Astrocytoma	hsa-mir-34a	1.189
Leukemia, Myelogenous, Chronic, BCR-ABL Positive	hsa-let-7b	1.1889
Tuberculosis, Pulmonary	hsa-mir-429	1.1889
Diabetic Nephropathies	hsa-mir-34a	1.1889
Tuberculosis, Pulmonary	hsa-mir-142	1.1888
Autistic Disorder	hsa-mir-148a	1.1888
Azoospermia	hsa-mir-16	1.1887
Salivary Gland Neoplasms	hsa-mir-451a	1.1886
Rectal Neoplasms	hsa-mir-140	1.1886
Prolactinoma	hsa-mir-195	1.1886
Carcinoma, Renal Cell	hsa-mir-371a	1.1885
Glioblastoma	hsa-mir-432	1.1885
Rectal Neoplasms	hsa-mir-193b	1.1884
Sarcoma, Kaposi	hsa-mir-196a	1.1884
Tuberculosis, Pulmonary	hsa-mir-150	1.1883
Lung Diseases, Interstitial	hsa-mir-21	1.1883
Lupus Vulgaris	hsa-mir-449b	1.1883
Salivary Gland Neoplasms	hsa-mir-26b	1.1881
Meningioma	hsa-mir-122	1.188
Carcinoma, Hepatocellular	hsa-mir-513a	1.188
Tuberculosis, Pulmonary	hsa-mir-125a	1.1879
Psoriasis	hsa-mir-26a	1.1879
Heart Failure	hsa-mir-485	1.1878
Tuberculosis, Pulmonary	hsa-mir-26b	1.1877
Melanoma	hsa-mir-1224	1.1876
Carcinoma, Basal Cell	hsa-mir-372	1.1875
Leukemia, B-Cell	hsa-mir-146a	1.1875
Leukemia, Myeloid	hsa-mir-155	1.1875
Adenoviridae Infections	hsa-mir-99b	1.1875
Rectal Neoplasms	hsa-mir-19b	1.1874
Muscular Dystrophies	hsa-mir-15a	1.1874
Huntington Disease	hsa-mir-155	1.1874
Rectal Neoplasms	hsa-mir-20a	1.1874
Lymphoma, T-Cell	hsa-mir-16	1.1873
Rectal Neoplasms	hsa-mir-378a	1.1873
Kidney Neoplasms	hsa-mir-122	1.1872
Azoospermia	hsa-mir-26a	1.1872
Tuberculosis, Pulmonary	hsa-mir-181a	1.1872
Tuberculosis, Pulmonary	hsa-mir-200b	1.1871
Multiple Sclerosis	hsa-mir-196a	1.187
Adrenocortical Adenoma	hsa-mir-133a	1.1869
Hepatitis, Chronic	hsa-mir-29a	1.1868
Astrocytoma	hsa-mir-16	1.1868
Adenoviridae Infections	hsa-mir-184	1.1867
Lymphoma, T-Cell	hsa-mir-221	1.1867
Heart Failure	hsa-mir-371a	1.1866
Polycythemia Vera	hsa-mir-146a	1.1865
Lymphoma, Mantle-Cell	hsa-mir-34a	1.1863
Leiomyoma	hsa-mir-126	1.1863
Pre-Eclampsia	hsa-mir-30b	1.186
Rectal Neoplasms	hsa-mir-27a	1.186
Hematologic Neoplasms	hsa-mir-122	1.1859
Astrocytoma	hsa-mir-146a	1.1859
Precursor B-Cell Lymphoblastic Leukemia-Lymphoma	hsa-mir-34a	1.1856
Sarcoma, Ewing	hsa-mir-125b	1.1856
Rectal Neoplasms	hsa-mir-199b	1.1855
Psoriasis	hsa-mir-29a	1.1855
Retinal Degeneration	hsa-mir-16	1.1854
Helplessness, Learned	hsa-mir-221	1.1854
Diabetes Mellitus, Type 2	hsa-mir-26a	1.1854
Colorectal Neoplasms	hsa-mir-485	1.1854
Salivary Gland Neoplasms	hsa-mir-181a	1.1854
Cholangiocarcinoma	hsa-mir-145	1.1853
Rectal Neoplasms	hsa-mir-17	1.1852
Lung Diseases, Interstitial	hsa-mir-133a	1.1852
Muscular Dystrophies	hsa-mir-222	1.1851
Breast Neoplasms	hsa-mir-1224	1.1848
Lupus Vulgaris	hsa-mir-491	1.1848
Stroke	hsa-mir-125b	1.1847
Leiomyoma	hsa-mir-223	1.1846
Osteoarthritis	hsa-mir-122	1.1845
Azoospermia	hsa-mir-221	1.1845
Adrenal Cortex Neoplasms	hsa-mir-29a	1.1845
Carcinoma, Renal Cell	hsa-mir-485	1.1844
Toxoplasma	hsa-mir-146a	1.1844
Tuberculosis, Pulmonary	hsa-mir-203	1.1844
Leiomyoma	hsa-mir-29c	1.1841
Salivary Gland Neoplasms	hsa-mir-124	1.1841
Leiomyoma	hsa-mir-148a	1.1841
Adenoviridae Infections	hsa-mir-422a	1.1841
Muscular Dystrophies	hsa-mir-145	1.184
Retinal Neovascularization	hsa-mir-34a	1.184
Tuberculosis, Pulmonary	hsa-mir-483	1.1838
Lupus Vulgaris	hsa-mir-326	1.1838
Salivary Gland Neoplasms	hsa-mir-145	1.1838
Adrenocortical Adenoma	hsa-mir-29a	1.1838
Multiple Sclerosis	hsa-mir-199a	1.1837
Salivary Gland Neoplasms	hsa-mir-200a	1.1837
Hepatitis, Chronic	hsa-mir-133a	1.1837
Salivary Gland Neoplasms	hsa-mir-29b	1.1836
Adrenocortical Adenoma	hsa-mir-26a	1.1836
Waldenstrom Macroglobulinemia	hsa-mir-34a	1.1835
Adrenal Cortex Neoplasms	hsa-mir-133a	1.1833
Lupus Vulgaris	hsa-mir-181d	1.1833
Salivary Gland Neoplasms	hsa-mir-1	1.1832
Stomach Neoplasms	hsa-mir-1290	1.1832
Adrenal Cortex Neoplasms	hsa-mir-155	1.1831
Lupus Vulgaris	hsa-mir-211	1.1829
Carcinoma, Hepatocellular	hsa-mir-513c	1.1829
Carcinoma, Hepatocellular	hsa-mir-513b	1.1829
Rectal Neoplasms	hsa-mir-154	1.1829
Prolactinoma	hsa-mir-20a	1.1829
Breast Neoplasms	hsa-mir-513c	1.1829
Breast Neoplasms	hsa-mir-513b	1.1829
Sarcoma, Kaposi	hsa-mir-18a	1.1828
Salivary Gland Neoplasms	hsa-mir-9	1.1828
Adenoviridae Infections	hsa-mir-520d	1.1827
Neuroblastoma	hsa-mir-30b	1.1827
Salivary Gland Neoplasms	hsa-mir-125b	1.1826
Breast Neoplasms	hsa-mir-95	1.1826
Azoospermia	hsa-mir-125b	1.1825
Salivary Gland Neoplasms	hsa-mir-15a	1.1824
Leiomyoma	hsa-mir-143	1.1823
Adenoviridae Infections	hsa-mir-367	1.1822
Lymphoma, Primary Effusion	hsa-mir-29a	1.1822
Salivary Gland Neoplasms	hsa-mir-133b	1.1822
Leukemia, Myeloid	hsa-mir-16	1.1821
Leukemia, Myelogenous, Chronic, BCR-ABL Positive	hsa-mir-203	1.1821
Liver Cirrhosis	hsa-mir-146a	1.1821
Rhabdomyosarcoma	hsa-mir-21	1.1819
Salivary Gland Neoplasms	hsa-mir-125a	1.1819
Prolactinoma	hsa-mir-21	1.1819
Astrocytoma	hsa-mir-199a	1.1819
Tuberculosis, Pulmonary	hsa-mir-24	1.1819
Eosinophilic Esophagitis	hsa-mir-30b	1.1817
Tuberculosis, Pulmonary	hsa-mir-200a	1.1817
Barrett Esophagus	hsa-mir-34a	1.1817
Adenoviridae Infections	hsa-mir-652	1.1817
Muscular Dystrophies	hsa-mir-155	1.1816
Multiple Sclerosis	hsa-mir-133a	1.1815
Neuroblastoma	hsa-mir-148a	1.1815
Lupus Vulgaris	hsa-mir-550a	1.1815
Adenoviridae Infections	hsa-mir-574	1.1814
Lupus Vulgaris	hsa-mir-519c	1.1814
Diabetes Mellitus, Type 2	hsa-mir-16	1.1814
Liver Neoplasms	hsa-mir-16	1.1814
Hepatitis, Chronic	hsa-mir-26a	1.1813
Rectal Neoplasms	hsa-mir-29a	1.1813
Toxoplasmosis	hsa-mir-16	1.1812
Rectal Neoplasms	hsa-mir-204	1.1811
Tuberculosis, Pulmonary	hsa-mir-133b	1.1811
Muscular Dystrophy, Duchenne	hsa-mir-122	1.1811
Atrial Fibrillation	hsa-mir-16	1.1811
Cholangiocarcinoma	hsa-mir-222	1.1811
Pre-Eclampsia	hsa-mir-148a	1.1809
Rectal Neoplasms	hsa-mir-221	1.1808
Retinal Degeneration	hsa-mir-221	1.1808
Digestive System Neoplasms	hsa-mir-16	1.1807
Prolactinoma	hsa-mir-17	1.1806
Rhabdomyosarcoma	hsa-mir-34a	1.1806
Carcinoma, Small Cell	hsa-mir-122	1.1806
Salivary Gland Neoplasms	hsa-mir-203	1.1805
Neuroblastoma	hsa-mir-373	1.1805
ACTH-Secreting Pituitary Adenoma	hsa-mir-146a	1.1804
Adenoviridae Infections	hsa-mir-520a	1.1804
Melanoma	hsa-mir-363	1.1804
Salivary Gland Neoplasms	hsa-mir-16	1.1804
Leukemia-Lymphoma, Adult T-Cell	hsa-mir-221	1.1802
Salivary Gland Neoplasms	hsa-mir-223	1.1802
Adenoviridae Infections	hsa-mir-299	1.1802
Azoospermia	hsa-mir-133a	1.1801
Muscular Dystrophies	hsa-mir-23a	1.18
Toxoplasmosis	hsa-mir-155	1.18
Multiple Sclerosis	hsa-mir-15b	1.1799
Leukemia, Myeloid	hsa-mir-221	1.1799
Carcinoma, Hepatocellular	hsa-mir-584	1.1797
Diabetes Mellitus, Type 2	hsa-mir-133a	1.1796
Hand, Foot and Mouth Disease	hsa-mir-16	1.1796
Pre-Eclampsia	hsa-mir-373	1.1795
Liver Failure	hsa-mir-146a	1.1794
Rectal Neoplasms	hsa-mir-32	1.1794
Tuberculosis, Pulmonary	hsa-mir-181c	1.1794
Adenoviridae Infections	hsa-mir-302c	1.1794
Breast Neoplasms	hsa-mir-1246	1.1792
Eosinophilic Esophagitis	hsa-mir-133a	1.1792
Esophageal Neoplasms	hsa-mir-485	1.1792
Hepatoblastoma	hsa-mir-16	1.1792
Adenoviridae Infections	hsa-mir-186	1.1791
Carcinoma, Small Cell	hsa-mir-155	1.179
Salivary Gland Neoplasms	hsa-mir-24	1.1789
Polycystic Kidney Diseases	hsa-mir-21	1.1788
Tuberculosis, Pulmonary	hsa-mir-184	1.1788
Multiple Sclerosis	hsa-mir-23a	1.1788
Adenoviridae Infections	hsa-mir-135b	1.1788
Adenoviridae Infections	hsa-mir-885	1.1787
Autistic Disorder	hsa-mir-373	1.1786
Toxoplasmosis	hsa-mir-221	1.1785
Rectal Neoplasms	hsa-mir-138	1.1785
Psoriasis	hsa-mir-199a	1.1784
Aortic Aneurysm, Thoracic	hsa-mir-34a	1.1784
Lupus Vulgaris	hsa-mir-302f	1.1784
Colorectal Neoplasms	hsa-mir-371a	1.1783
Rectal Neoplasms	hsa-mir-152	1.1782
Cardiomegaly	hsa-mir-122	1.1782
Breast Neoplasms	hsa-mir-154	1.1781
Infertility, Male	hsa-mir-16	1.1781
Hemangiosarcoma	hsa-mir-146a	1.1781
Helplessness, Learned	hsa-mir-125b	1.1781
Infertility, Male	hsa-mir-221	1.1779
Carcinoma, Hepatocellular	hsa-mir-1246	1.1779
Melanoma	hsa-mir-498	1.1778
Hand, Foot and Mouth Disease	hsa-mir-221	1.1777
Prolactinoma	hsa-mir-19a	1.1777
Autistic Disorder	hsa-mir-26a	1.1777
Myocardium	hsa-mir-155	1.1777
Glioblastoma	hsa-mir-371a	1.1777
Neoplasms, Squamous Cell	hsa-mir-30b	1.1776
Obesity	hsa-mir-155	1.1776
Leiomyoma	hsa-mir-34c	1.1775
Melanoma	hsa-mir-134	1.1774
Adenoviridae Infections	hsa-mir-216a	1.1774
Rectal Neoplasms	hsa-mir-219	1.1773
Barrett Esophagus	hsa-mir-16	1.1773
Eosinophilic Esophagitis	hsa-mir-199a	1.1773
Autistic Disorder	hsa-mir-196a	1.1773
Leiomyoma	hsa-mir-200b	1.1773
Urinary Bladder Neoplasms	hsa-mir-95	1.1772
Periodontitis	hsa-mir-15b	1.1771
Kidney Diseases	hsa-mir-146a	1.1771
Tuberculosis, Pulmonary	hsa-mir-9	1.177
Breast Neoplasms	hsa-mir-208b	1.177
Digestive System Neoplasms	hsa-mir-221	1.177
Adenoviridae Infections	hsa-mir-28	1.177
Carcinoma, Hepatocellular	hsa-mir-874	1.177
Salivary Gland Neoplasms	hsa-mir-499a	1.177
Carcinoma, Ehrlich Tumor	hsa-mir-34a	1.1769
Tuberculosis, Pulmonary	hsa-mir-222	1.1768
Spinal Cord Injuries	hsa-mir-155	1.1768
Hepatoblastoma	hsa-mir-221	1.1768
Adrenal Cortex Neoplasms	hsa-mir-26a	1.1767
Azoospermia	hsa-mir-199a	1.1767
Tuberculosis, Pulmonary	hsa-mir-143	1.1766
Adenoviridae Infections	hsa-mir-708	1.1766
Salivary Gland Neoplasms	hsa-mir-221	1.1766
Sarcoma, Kaposi	hsa-mir-92a	1.1766
Prolactinoma	hsa-mir-150	1.1765
Atrial Fibrillation	hsa-mir-221	1.1765
Salivary Gland Neoplasms	hsa-mir-146a	1.1765
Prolactinoma	hsa-mir-34c	1.1765
Pulmonary Disease, Chronic Obstructive	hsa-mir-16	1.1765
Tuberculosis, Pulmonary	hsa-let-7d	1.1764
Salivary Gland Neoplasms	hsa-let-7b	1.1763
Neuroblastoma	hsa-mir-122	1.1763
Leiomyoma	hsa-mir-214	1.1762
Sepsis	hsa-mir-221	1.1762
Salivary Gland Neoplasms	hsa-mir-483	1.1761
Rectal Neoplasms	hsa-mir-503	1.1761
Hand, Foot and Mouth Disease	hsa-mir-125b	1.176
Hand, Foot and Mouth Disease	hsa-mir-21	1.176
Leukemia	hsa-mir-122	1.176
Astrocytoma	hsa-mir-125b	1.1759
Leukemia, Myelogenous, Chronic, BCR-ABL Positive	hsa-mir-124	1.1758
Adenoviridae Infections	hsa-mir-520c	1.1758
Lupus Vulgaris	hsa-mir-542	1.1758
Muscular Dystrophies	hsa-mir-195	1.1758
Infertility, Male	hsa-mir-125b	1.1757
Liver Neoplasms	hsa-mir-221	1.1757
Helplessness, Learned	hsa-mir-155	1.1756
Laryngeal Neoplasms	hsa-mir-26a	1.1756
Testicular Neoplasms	hsa-mir-34a	1.1756
Esophageal Neoplasms	hsa-mir-95	1.1756
Rectal Neoplasms	hsa-mir-197	1.1755
Anxiety Disorders	hsa-mir-122	1.1754
Tuberculosis, Pulmonary	hsa-let-7b	1.1753
Lung Diseases, Interstitial	hsa-mir-26a	1.1752
Leukemia, Myelogenous, Chronic, BCR-ABL Positive	hsa-mir-26b	1.1751
Tuberculosis, Pulmonary	hsa-let-7e	1.1751
Adrenocortical Adenoma	hsa-mir-199a	1.1751
Diabetes Mellitus, Type 2	hsa-mir-221	1.175
Psoriasis	hsa-mir-29b	1.1749
Leukemia, Myelogenous, Chronic, BCR-ABL Positive	hsa-let-7d	1.1748
Pituitary Neoplasms	hsa-mir-29a	1.1748
Salivary Gland Neoplasms	hsa-mir-371a	1.1748
Reperfusion Injury	hsa-mir-34a	1.1748
Pain	hsa-mir-146a	1.1747
Salivary Gland Neoplasms	hsa-mir-126	1.1747
Carcinoma, Basal Cell	hsa-mir-432	1.1746
Tuberculosis, Pulmonary	hsa-mir-96	1.1745
Leiomyoma	hsa-let-7a	1.1745
Rectal Neoplasms	hsa-mir-30c	1.1745
Tuberculosis, Pulmonary	hsa-mir-363	1.1744
Precursor B-Cell Lymphoblastic Leukemia-Lymphoma	hsa-mir-21	1.1744
Diabetes Mellitus, Type 2	hsa-mir-199a	1.1743
Retinal Degeneration	hsa-mir-125b	1.1743
Tuberculosis, Pulmonary	hsa-mir-93	1.1743
Adenoviridae Infections	hsa-mir-519b	1.1742
Lung Diseases, Interstitial	hsa-mir-29b	1.1741
Cardiomegaly	hsa-mir-146a	1.1741
Atrial Fibrillation	hsa-mir-26a	1.1741
Astrocytoma	hsa-mir-30b	1.174
Salivary Gland Neoplasms	hsa-mir-29a	1.174
Cholangiocarcinoma	hsa-mir-15b	1.1739
Pulmonary Disease, Chronic Obstructive	hsa-mir-221	1.1739
HIV Infections	hsa-mir-155	1.1739
Musculoskeletal Abnormalities	hsa-mir-21	1.1738
Asthma	hsa-mir-34a	1.1738
Glioblastoma	hsa-mir-154	1.1736
Atrial Fibrillation	hsa-mir-125b	1.1736
Sarcoma, Kaposi	hsa-mir-150	1.1734
Lupus Vulgaris	hsa-mir-302d	1.1734
Leukemia, Lymphocytic, Chronic, B-Cell	hsa-mir-122	1.1731
Periodontitis	hsa-mir-1	1.1731
Melanoma	hsa-mir-571	1.173
Leukemia, Myelogenous, Chronic, BCR-ABL Positive	hsa-mir-106a	1.173
Lupus Vulgaris	hsa-mir-376a	1.173
Ischemia	hsa-mir-34a	1.1729
Sepsis	hsa-mir-125b	1.1728
Lupus Nephritis	hsa-mir-122	1.1727
Mouth Neoplasms	hsa-mir-26a	1.1727
Multiple Sclerosis	hsa-mir-206	1.1727
Lupus Nephritis	hsa-mir-155	1.1727
Nephrosclerosis	hsa-mir-146a	1.1726
Vascular Diseases	hsa-mir-155	1.1726
Lung Diseases, Interstitial	hsa-mir-15a	1.1725
Obesity	hsa-mir-34a	1.1724
Sepsis	hsa-mir-21	1.1724
Leukemia-Lymphoma, Adult T-Cell	hsa-mir-125b	1.1723
Urinary Bladder Neoplasms	hsa-mir-485	1.1721
Lupus Vulgaris	hsa-mir-153	1.1721
Muscular Dystrophies	hsa-mir-1	1.1721
Stomach Neoplasms	hsa-mir-520h	1.1719
Eosinophilic Esophagitis	hsa-mir-196a	1.1719
Psoriasis	hsa-mir-15a	1.1719
Lupus Vulgaris	hsa-mir-449a	1.1718
Carcinoma, Hepatocellular	hsa-mir-95	1.1717
Barrett Esophagus	hsa-mir-221	1.1716
Tuberculosis, Pulmonary	hsa-mir-1	1.1716
Salivary Gland Neoplasms	hsa-let-7d	1.1716
Diabetes Mellitus, Type 2	hsa-mir-125b	1.1716
Eosinophilic Esophagitis	hsa-mir-148a	1.1716
Crohn Disease	hsa-mir-26a	1.1715
Sarcoma, Kaposi	hsa-mir-195	1.1714
Lupus Vulgaris	hsa-mir-513a	1.1713
Salivary Gland Neoplasms	hsa-mir-93	1.1712
Rectal Neoplasms	hsa-mir-130a	1.1712
Adenoviridae Infections	hsa-mir-517a	1.1711
HIV Infections	hsa-mir-21	1.1711
Rectal Neoplasms	hsa-mir-144	1.1711
Liver Neoplasms	hsa-mir-125b	1.1711
Pre-Eclampsia	hsa-mir-196a	1.171
Coronary Artery Disease	hsa-mir-16	1.171
Prolactinoma	hsa-mir-19b	1.1709
Brain Neoplasms	hsa-mir-122	1.1709
Stomach Neoplasms	hsa-mir-720	1.1709
Toxoplasmosis	hsa-mir-125b	1.1709
Hepatoblastoma	hsa-mir-125b	1.1706
Neurodegenerative Diseases	hsa-mir-122	1.1706
Adrenocortical Adenoma	hsa-mir-29b	1.1705
Esophageal Neoplasms	hsa-mir-181c	1.1705
Leukemia, Promyelocytic, Acute	hsa-mir-155	1.1704
Crohn Disease	hsa-mir-133a	1.1702
Leiomyoma	hsa-mir-142	1.1702
Lupus Vulgaris	hsa-mir-383	1.1701
Eosinophilic Esophagitis	hsa-mir-15b	1.1701
Tuberculosis, Pulmonary	hsa-mir-370	1.17
Esophageal Neoplasms	hsa-mir-363	1.17
Adrenocortical Adenoma	hsa-mir-155	1.1699
Leiomyoma	hsa-mir-31	1.1699
Aortic Aneurysm, Thoracic	hsa-mir-155	1.1699
Salivary Gland Neoplasms	hsa-mir-184	1.1699
Prostatic Neoplasms	hsa-mir-363	1.1699
Neoplasms, Squamous Cell	hsa-mir-26a	1.1698
Prolactinoma	hsa-mir-18a	1.1698
Hepatitis, Chronic	hsa-mir-29b	1.1697
Salivary Gland Neoplasms	hsa-mir-106a	1.1697
Prolactinoma	hsa-mir-214	1.1697
Breast Neoplasms	hsa-mir-421	1.1696
Esophageal Neoplasms	hsa-mir-373	1.1696
Digestive System Neoplasms	hsa-mir-125b	1.1695
Breast Neoplasms	hsa-mir-720	1.1694
Leukemia, Myelogenous, Chronic, BCR-ABL Positive	hsa-mir-208a	1.1694
Adenoviridae Infections	hsa-mir-135a	1.1693
Carcinoma, Basal Cell	hsa-mir-363	1.1693
Adrenal Cortex Neoplasms	hsa-mir-199a	1.1693
Leukemia, Myelogenous, Chronic, BCR-ABL Positive	hsa-mir-200c	1.1692
Lung Diseases, Interstitial	hsa-mir-199a	1.1692
Adenoviridae Infections	hsa-mir-190a	1.1689
Multiple Sclerosis	hsa-mir-195	1.1688
Tuberculosis, Pulmonary	hsa-mir-663a	1.1687
Salivary Gland Neoplasms	hsa-mir-96	1.1687
Adrenal Cortex Neoplasms	hsa-mir-29b	1.1687
Neoplasms, Squamous Cell	hsa-mir-148a	1.1687
Tuberculosis, Pulmonary	hsa-mir-7	1.1686
Adenoviridae Infections	hsa-mir-92b	1.1685
Biliary Tract Neoplasms	hsa-mir-20a	1.1684
Myocytes, Cardiac	hsa-mir-155	1.1684
Adenoviridae Infections	hsa-mir-139	1.1684
Lymphoma, Primary Effusion	hsa-mir-21	1.1683
Hepatitis, Chronic	hsa-mir-15a	1.1683
Adrenocortical Adenoma	hsa-mir-15a	1.1682
Fatty Liver	hsa-mir-122	1.1682
Adenoviridae Infections	hsa-mir-302a	1.1682
Breast Neoplasms	hsa-mir-217	1.1682
Digestive System Neoplasms	hsa-mir-155	1.1682
Salivary Gland Neoplasms	hsa-let-7e	1.1682
Adenoviridae Infections	hsa-mir-215	1.1681
Tuberculosis, Pulmonary	hsa-mir-29b	1.1681
Neuroblastoma	hsa-mir-196a	1.168
Azoospermia	hsa-mir-29a	1.168
Pulmonary Disease, Chronic Obstructive	hsa-mir-125b	1.168
Meningioma	hsa-mir-146a	1.1679
Cystitis, Interstitial	hsa-mir-122	1.1679
Hematologic Neoplasms	hsa-mir-21	1.1679
Cardiomyopathy, Hypertrophic	hsa-mir-34a	1.1679
Liver Neoplasms	hsa-mir-133a	1.1678
Esophageal Neoplasms	hsa-mir-372	1.1677
Hodgkin Disease	hsa-mir-146a	1.1676
Colorectal Neoplasms	hsa-mir-509	1.1676
Huntington Disease	hsa-mir-34a	1.1676
Pre-Eclampsia	hsa-mir-23a	1.1676
Tuberculosis, Pulmonary	hsa-mir-106a	1.1675
Polycystic Kidney Diseases	hsa-mir-34a	1.1675
Breast Neoplasms	hsa-mir-517a	1.1674
Prolactinoma	hsa-mir-92a	1.1673
Parkinson Disease	hsa-mir-146a	1.1673
Myotonic Dystrophy	hsa-mir-146a	1.1673
Carcinoma, Basal Cell	hsa-mir-212	1.1673
Liver Failure	hsa-mir-155	1.1672
Prolactinoma	hsa-mir-106b	1.1672
Sarcoma, Ewing	hsa-mir-29a	1.1671
HBV Infection	hsa-mir-146a	1.1671
Adenoviridae Infections	hsa-mir-503	1.1671
Rectal Neoplasms	hsa-mir-99a	1.1671
Leukemia, Myelogenous, Chronic, BCR-ABL Positive	hsa-mir-132	1.167
Salivary Gland Neoplasms	hsa-let-7c	1.167
Lupus Nephritis	hsa-mir-21	1.167
Biliary Tract Neoplasms	hsa-mir-1	1.167
Salivary Gland Neoplasms	hsa-mir-19a	1.1669
Stomach Neoplasms	hsa-mir-337	1.1669
Breast Neoplasms	hsa-mir-637	1.1669
Fibrosis	hsa-mir-155	1.1668
Salivary Gland Neoplasms	hsa-mir-27a	1.1668
Tuberculosis, Pulmonary	hsa-let-7c	1.1668
Heart Defects, Congenital	hsa-mir-146a	1.1667
Myocytes, Cardiac	hsa-mir-34a	1.1665
Rectal Neoplasms	hsa-mir-10a	1.1665
Mouth Neoplasms	hsa-mir-133a	1.1665
Adrenal Cortex Neoplasms	hsa-mir-15a	1.1665
Liver Neoplasms	hsa-mir-26a	1.1664
Rectal Neoplasms	hsa-mir-302a	1.1664
Melanoma	hsa-mir-539	1.1664
Tuberculosis, Pulmonary	hsa-let-7f	1.1664
Asthma	hsa-mir-16	1.1664
Stomach Neoplasms	hsa-mir-520e	1.1663
Tuberculosis, Pulmonary	hsa-mir-491	1.1663
Carcinoma, Basal Cell	hsa-mir-184	1.1662
Diabetic Nephropathies	hsa-mir-16	1.1662
Lymphoma, Mantle-Cell	hsa-mir-221	1.1661
Leukemia, Myelogenous, Chronic, BCR-ABL Positive	hsa-mir-24	1.1661
Leukemia, Myelogenous, Chronic, BCR-ABL Positive	hsa-let-7e	1.1661
Leiomyoma	hsa-mir-141	1.166
Lymphoma, Primary Effusion	hsa-mir-133a	1.1659
Periodontitis	hsa-mir-30b	1.1659
Prolactinoma	hsa-mir-143	1.1659
ACTH-Secreting Pituitary Adenoma	hsa-mir-155	1.1658
Biliary Tract Neoplasms	hsa-mir-15b	1.1658
Esophageal Neoplasms	hsa-mir-424	1.1658
Sarcoma, Kaposi	hsa-mir-23a	1.1658
Neuroblastoma	hsa-mir-23a	1.1657
Lupus Vulgaris	hsa-mir-28	1.1656
Inflammation	hsa-mir-26a	1.1656
Carcinoma, Hepatocellular	hsa-mir-154	1.1655
Leukemia, Myelogenous, Chronic, BCR-ABL Positive	hsa-mir-372	1.1655
Tuberculosis, Pulmonary	hsa-mir-29c	1.1654
Astrocytoma	hsa-mir-29a	1.1653
Adenocarcinoma	hsa-mir-122	1.1653
Scleroderma, Systemic	hsa-mir-155	1.1652
Leukemia, Myelogenous, Chronic, BCR-ABL Positive	hsa-let-7i	1.1652
Astrocytoma	hsa-mir-196a	1.1652
Lung Diseases, Interstitial	hsa-mir-145	1.1651
Biliary Tract Neoplasms	hsa-mir-17	1.1651
Rectal Neoplasms	hsa-mir-98	1.1651
Diabetes Mellitus	hsa-mir-122	1.1651
Lupus Vulgaris	hsa-mir-103b	1.165
Biliary Tract Neoplasms	hsa-mir-30b	1.165
Prolactinoma	hsa-mir-31	1.165
Musculoskeletal Abnormalities	hsa-mir-34a	1.165
Adenoviridae Infections	hsa-mir-151a	1.1649
Tuberculosis, Pulmonary	hsa-mir-145	1.1649
Diabetic Nephropathies	hsa-mir-221	1.1649
Psoriasis	hsa-mir-145	1.1648
Rectal Neoplasms	hsa-mir-127	1.1647
Tuberculosis, Pulmonary	hsa-mir-15a	1.1647
Retinal Neovascularization	hsa-mir-155	1.1647
Heart Failure	hsa-mir-363	1.1645
Prolactinoma	hsa-mir-223	1.1645
Salivary Gland Neoplasms	hsa-let-7i	1.1644
Mycosis Fungoides	hsa-mir-146a	1.1644
Esophageal Neoplasms	hsa-mir-663a	1.1643
Liver Cirrhosis	hsa-mir-34a	1.1643
Cholangiocarcinoma	hsa-mir-1	1.1642
Salivary Gland Neoplasms	hsa-mir-92a	1.1642
Prolactinoma	hsa-mir-142	1.164
Atrial Fibrillation	hsa-mir-199a	1.164
Prostatic Neoplasms	hsa-mir-1224	1.1639
Stomach Neoplasms	hsa-mir-520g	1.1639
Stomach Neoplasms	hsa-mir-520f	1.1639
Rectal Neoplasms	hsa-mir-498	1.1639
Lupus Vulgaris	hsa-mir-874	1.1638
Psoriasis	hsa-mir-222	1.1638
Prolactinoma	hsa-mir-126	1.1638
Adenoviridae Infections	hsa-mir-331	1.1637
Neoplasms, Squamous Cell	hsa-mir-196a	1.1637
Coronary Artery Disease	hsa-mir-125b	1.1636
Prolactinoma	hsa-mir-29c	1.1636
HIV	hsa-mir-122	1.1635
Medulloblastoma	hsa-mir-371a	1.1635
Stomach Neoplasms	hsa-mir-454	1.1635
Lupus Erythematosus, Systemic	hsa-mir-16	1.1635
Neuroblastoma	hsa-mir-26a	1.1634
Diabetes Mellitus, Type 2	hsa-mir-30b	1.1634
Stroke	hsa-mir-29a	1.1634
Sarcoma, Kaposi	hsa-mir-126	1.1633
Pituitary Neoplasms	hsa-mir-21	1.1633
Carcinoma, Hepatocellular	hsa-mir-720	1.1633
Prolactinoma	hsa-mir-141	1.1633
Azoospermia	hsa-mir-30b	1.1632
Salivary Gland Neoplasms	hsa-mir-200c	1.1632
Breast Neoplasms	hsa-mir-134	1.1631
Laryngeal Neoplasms	hsa-mir-199a	1.1631
Lupus Vulgaris	hsa-mir-455	1.1631
Adenoviridae Infections	hsa-mir-625	1.163
Astrocytoma	hsa-mir-29b	1.163
Tuberculosis, Pulmonary	hsa-let-7g	1.1629
Carcinoma, Basal Cell	hsa-mir-663a	1.1629
Periodontitis	hsa-mir-20a	1.1628
Barrett Esophagus	hsa-mir-125b	1.1628
Liver Cirrhosis	hsa-mir-16	1.1628
Medulloblastoma	hsa-mir-372	1.1628
Leukemia, Myelogenous, Chronic, BCR-ABL Positive	hsa-mir-146b	1.1627
Lupus Vulgaris	hsa-mir-99b	1.1626
Stomach Neoplasms	hsa-mir-208b	1.1625
Salivary Gland Neoplasms	hsa-mir-27b	1.1624
Adenoviridae Infections	hsa-mir-151b	1.1624
Tuberculosis, Pulmonary	hsa-mir-30e	1.1623
Tuberculosis, Pulmonary	hsa-mir-335	1.1623
Parkinson Disease	hsa-mir-34a	1.1623
Breast Neoplasms	hsa-mir-363	1.1623
Psoriasis	hsa-mir-15b	1.1622
Retinal Neovascularization	hsa-mir-16	1.1622
Lupus Vulgaris	hsa-mir-519d	1.1622
Hypertension	hsa-mir-16	1.1621
Salivary Gland Neoplasms	hsa-mir-205	1.162
Cholangiocarcinoma	hsa-mir-30b	1.162
Adenoviridae Infections	hsa-mir-302e	1.1619
Lupus Vulgaris	hsa-mir-376c	1.1619
Multiple Sclerosis	hsa-mir-34c	1.1618
Lupus Vulgaris	hsa-mir-422a	1.1617
Burkitt Lymphoma	hsa-mir-122	1.1617
Rectal Neoplasms	hsa-mir-34a	1.1616
Muscular Dystrophies	hsa-mir-34c	1.1616
Tuberculosis, Pulmonary	hsa-mir-92a	1.1616
Breast Neoplasms	hsa-mir-500a	1.1616
Adrenocortical Adenoma	hsa-mir-145	1.1616
Sarcoma, Kaposi	hsa-mir-223	1.1616
Tuberculosis, Pulmonary	hsa-mir-200c	1.1614
Biliary Tract Neoplasms	hsa-mir-206	1.1614
Colorectal Neoplasms	hsa-mir-1224	1.1613
Colorectal Neoplasms	hsa-mir-363	1.1613
Melanoma	hsa-mir-337	1.1613
Carcinoma, Ehrlich Tumor	hsa-mir-16	1.1613
Tuberculosis, Pulmonary	hsa-mir-30a	1.1613
Sarcoma, Kaposi	hsa-mir-29c	1.1613
Hypertrophy	hsa-mir-146a	1.1611
Eosinophilic Esophagitis	hsa-mir-16	1.1611
Salivary Gland Neoplasms	hsa-let-7f	1.161
Inflammation	hsa-mir-133a	1.1607
Sarcoma, Kaposi	hsa-mir-148a	1.1607
Mouth Neoplasms	hsa-mir-199a	1.1607
Eosinophilic Esophagitis	hsa-mir-23a	1.1607
Autistic Disorder	hsa-mir-206	1.1607
Mouth Neoplasms	hsa-mir-16	1.1606
Leukemia, Myelogenous, Chronic, BCR-ABL Positive	hsa-mir-125a	1.1606
Tuberculosis, Pulmonary	hsa-mir-16	1.1604
Carcinoma, Renal Cell	hsa-mir-1224	1.1604
Rectal Neoplasms	hsa-mir-326	1.1604
Adenoviridae Infections	hsa-mir-487b	1.1604
Diabetes Mellitus, Type 2	hsa-mir-15b	1.1604
Azoospermia	hsa-mir-155	1.1604
Adenoviridae Infections	hsa-mir-488	1.1603
Melanoma	hsa-mir-520h	1.1603
Breast Neoplasms	hsa-mir-503	1.1603
Adenoviridae Infections	hsa-mir-548b	1.1602
Adenoviridae Infections	hsa-mir-642a	1.1602
Tuberculosis, Pulmonary	hsa-mir-205	1.1602
Heart Failure	hsa-mir-1224	1.1601
Hypertrophy	hsa-mir-16	1.1601
Periodontitis	hsa-mir-206	1.1601
Melanoma	hsa-mir-208b	1.16
Prostatic Neoplasms	hsa-mir-539	1.16
Azoospermia	hsa-mir-29b	1.16
Muscular Dystrophies	hsa-mir-150	1.16
Mouth Neoplasms	hsa-mir-34a	1.16
Hand, Foot and Mouth Disease	hsa-mir-26a	1.16
Carcinoma, Basal Cell	hsa-mir-154	1.1599
Carcinoma, Hepatocellular	hsa-mir-622	1.1599
Carcinoma, Basal Cell	hsa-mir-491	1.1599
Scleroderma, Systemic	hsa-mir-34a	1.1599
Azoospermia	hsa-mir-15b	1.1598
Carcinoma	hsa-mir-122	1.1598
Salivary Gland Neoplasms	hsa-mir-18a	1.1598
Prolactinoma	hsa-mir-182	1.1597
Diabetes Mellitus, Type 2	hsa-mir-29a	1.1597
Eosinophilic Esophagitis	hsa-mir-206	1.1597
Astrocytoma	hsa-mir-15a	1.1597
Urinary Bladder Neoplasms	hsa-mir-363	1.1596
Salivary Gland Neoplasms	hsa-mir-146b	1.1596
Tuberculosis, Pulmonary	hsa-mir-126	1.1596
Helplessness, Learned	hsa-mir-29a	1.1596
Esophageal Neoplasms	hsa-mir-491	1.1596
Adenoviridae Infections	hsa-mir-513c	1.1595
Adenoviridae Infections	hsa-mir-513b	1.1595
Atrial Fibrillation	hsa-mir-29a	1.1595
Heart Failure	hsa-mir-509	1.1595
Reperfusion Injury	hsa-mir-155	1.1595
Leiomyoma	hsa-mir-182	1.1594
Tuberculosis, Pulmonary	hsa-mir-107	1.1594
Breast Neoplasms	hsa-mir-622	1.1594
Lupus Vulgaris	hsa-mir-1290	1.1594
Periodontitis	hsa-mir-196a	1.1593
Myotonic Dystrophy	hsa-mir-26a	1.1593
Pulmonary Disease, Chronic Obstructive	hsa-mir-21	1.1593
Adrenal Cortex Neoplasms	hsa-mir-145	1.1593
Lung Diseases, Interstitial	hsa-mir-222	1.1592
Adrenocortical Adenoma	hsa-mir-222	1.1592
Salivary Gland Neoplasms	hsa-mir-335	1.1591
Reperfusion Injury	hsa-mir-16	1.1591
Retinal Neovascularization	hsa-mir-221	1.159
Salivary Gland Neoplasms	hsa-mir-7	1.159
Adenoviridae Infections	hsa-mir-218	1.1589
Tuberculosis, Pulmonary	hsa-mir-18a	1.1589
Mycosis Fungoides	hsa-mir-21	1.1588
Sarcoma, Ewing	hsa-mir-133a	1.1588
Hepatitis C	hsa-mir-148a	1.1588
Cardiomyopathy, Hypertrophic	hsa-mir-16	1.1587
Testicular Neoplasms	hsa-mir-155	1.1587
Adenoviridae Infections	hsa-mir-622	1.1587
Tuberculosis, Pulmonary	hsa-let-7a	1.1587
Leukemia, Myelogenous, Chronic, BCR-ABL Positive	hsa-let-7f	1.1586
Sarcoma, Kaposi	hsa-mir-143	1.1586
Adenoviridae Infections	hsa-mir-328	1.1586
Carcinoma, Hepatocellular	hsa-mir-519c	1.1585
Hand, Foot and Mouth Disease	hsa-mir-29a	1.1584
Rectal Neoplasms	hsa-mir-497	1.1584
Autistic Disorder	hsa-mir-195	1.1584
Prostatic Neoplasms	hsa-mir-424	1.1581
Stomach Neoplasms	hsa-mir-874	1.1581
Azoospermia	hsa-mir-15a	1.158
Carcinoma, Basal Cell	hsa-mir-485	1.158
Salivary Gland Neoplasms	hsa-mir-30a	1.1579
Precursor B-Cell Lymphoblastic Leukemia-Lymphoma	hsa-mir-16	1.1579
Salivary Gland Neoplasms	hsa-mir-370	1.1579
Diabetic Nephropathies	hsa-mir-125b	1.1579
Lymphoma, Primary Effusion	hsa-mir-29b	1.1578
Huntington Disease	hsa-mir-21	1.1578
Leukemia, Myelogenous, Chronic, BCR-ABL Positive	hsa-mir-93	1.1578
Autistic Disorder	hsa-mir-199a	1.1577
Tuberculosis, Pulmonary	hsa-mir-19a	1.1577
Liver Neoplasms	hsa-mir-199a	1.1576
Tuberculosis, Pulmonary	hsa-mir-27b	1.1576
Tuberculosis, Pulmonary	hsa-mir-146b	1.1576
Hepatitis C	hsa-mir-26a	1.1576
Laryngeal Neoplasms	hsa-mir-30b	1.1576
Psoriasis	hsa-mir-30b	1.1576
Stomach Neoplasms	hsa-mir-539	1.1575
Breast Neoplasms	hsa-mir-520e	1.1575
Adenoviridae Infections	hsa-mir-10a	1.1575
Retinal Degeneration	hsa-mir-29a	1.1574
Melanoma	hsa-mir-424	1.1574
Salivary Gland Neoplasms	hsa-let-7g	1.1574
Hepatitis, Chronic	hsa-mir-222	1.1573
Lupus Vulgaris	hsa-mir-574	1.1573
Carcinoma, Ehrlich Tumor	hsa-mir-221	1.1573
Pituitary Neoplasms	hsa-mir-133a	1.1573
Osteoarthritis	hsa-mir-34a	1.1572
Aortic Aneurysm, Thoracic	hsa-mir-16	1.1572
Uterine Cervical Neoplasms	hsa-mir-122	1.1572
Crohn Disease	hsa-mir-29b	1.1571
Tuberculosis, Pulmonary	hsa-let-7i	1.157
Infertility, Male	hsa-mir-29a	1.157
Astrocytoma	hsa-mir-206	1.1569
Salivary Gland Neoplasms	hsa-mir-363	1.1569
Laryngeal Neoplasms	hsa-mir-221	1.1568
Glioblastoma	hsa-mir-373	1.1567
Precursor B-Cell Lymphoblastic Leukemia-Lymphoma	hsa-mir-221	1.1567
Rhabdomyosarcoma	hsa-mir-16	1.1566
Pre-Eclampsia	hsa-mir-206	1.1566
Salivary Gland Neoplasms	hsa-mir-19b	1.1566
Heart Defects, Congenital	hsa-mir-122	1.1566
Prostatic Neoplasms	hsa-mir-509	1.1566
Reperfusion Injury	hsa-mir-221	1.1566
Kidney Failure, Chronic	hsa-mir-122	1.1566
Hand, Foot and Mouth Disease	hsa-mir-133a	1.1566
Ischemia	hsa-mir-16	1.1565
Astrocytoma	hsa-mir-222	1.1564
Prolactinoma	hsa-let-7a	1.1564
Tuberculosis, Pulmonary	hsa-mir-224	1.1564
Breast Neoplasms	hsa-mir-550a	1.1564
Adenoviridae Infections	hsa-mir-484	1.1564
Neoplasms, Squamous Cell	hsa-mir-373	1.1563
Lupus Vulgaris	hsa-mir-520e	1.1563
Salivary Gland Neoplasms	hsa-mir-30e	1.1563
Wounds and Injuries	hsa-mir-155	1.1562
Cholangiocarcinoma	hsa-mir-196a	1.1562
Adrenocortical Adenoma	hsa-mir-15b	1.1562
Melanoma	hsa-mir-32	1.1562
Crohn Disease	hsa-mir-15a	1.1561
Rhabdomyosarcoma	hsa-mir-221	1.1561
Carcinoma, Basal Cell	hsa-mir-424	1.1561
Colonic Neoplasms	hsa-mir-371a	1.1561
Astrocytoma	hsa-mir-148a	1.1561
Lymphoma, Primary Effusion	hsa-mir-15a	1.156
Leukemia, Myeloid, Acute	hsa-mir-373	1.156
Adenoviridae Infections	hsa-mir-152	1.1559
Retinal Degeneration	hsa-mir-155	1.1559
Breast Neoplasms	hsa-mir-198	1.1558
Diabetes Mellitus, Type 2	hsa-mir-29b	1.1558
Asthma	hsa-mir-125b	1.1557
Liver Cirrhosis	hsa-mir-125b	1.1557
Adrenal Cortex Neoplasms	hsa-mir-222	1.1556
Salivary Gland Neoplasms	hsa-mir-224	1.1555
Hypertension	hsa-mir-221	1.1555
Salivary Gland Neoplasms	hsa-mir-181c	1.1555
Lymphoma, Mantle-Cell	hsa-mir-125b	1.1555
Prostatic Neoplasms	hsa-mir-663a	1.1554
Sarcoma, Ewing	hsa-mir-26a	1.1554
Rectal Neoplasms	hsa-mir-10b	1.1554
Diabetes Mellitus, Type 2	hsa-mir-196a	1.1552
Heart Diseases	hsa-mir-155	1.1552
Hypertension	hsa-mir-146a	1.1552
Prostatic Neoplasms	hsa-mir-134	1.1551
Sarcoma, Kaposi	hsa-mir-34c	1.1551
Esophageal Neoplasms	hsa-mir-184	1.1551
Hepatoblastoma	hsa-mir-21	1.155
Hematologic Neoplasms	hsa-mir-34a	1.155
Leukemia-Lymphoma, Adult T-Cell	hsa-mir-29a	1.155
Leukemia, Myeloid	hsa-mir-29a	1.1549
Laryngeal Neoplasms	hsa-mir-15b	1.1549
Breast Neoplasms	hsa-mir-520g	1.1549
Breast Neoplasms	hsa-mir-520f	1.1549
Retinal Degeneration	hsa-mir-133a	1.1549
Biliary Tract Neoplasms	hsa-mir-196a	1.1548
Ependymoma	hsa-mir-146a	1.1547
Aortic Aneurysm, Thoracic	hsa-mir-221	1.1547
Azoospermia	hsa-mir-196a	1.1546
Lupus Vulgaris	hsa-mir-519a	1.1544
Muscular Dystrophies	hsa-mir-214	1.1544
Sarcoma, Ewings	hsa-mir-155	1.1544
Prolactinoma	hsa-mir-101	1.1542
Sepsis	hsa-mir-29a	1.1541
Sarcoma, Kaposi	hsa-mir-200b	1.1541
Retinal Neovascularization	hsa-mir-125b	1.1541
Biliary Tract Neoplasms	hsa-mir-19a	1.154
Autistic Disorder	hsa-mir-34c	1.1538
Cardiomyopathy, Hypertrophic	hsa-mir-221	1.1538
Cystitis, Interstitial	hsa-mir-146a	1.1538
Carcinoma, Renal Cell	hsa-mir-539	1.1538
Salivary Gland Neoplasms	hsa-mir-17	1.1538
Myocardial Ischemia	hsa-mir-122	1.1537
Hypertension	hsa-mir-34a	1.1536
Aortic Valve Stenosis	hsa-mir-146a	1.1536
Astrocytoma	hsa-mir-145	1.1536
Lupus Erythematosus, Systemic	hsa-mir-221	1.1536
Tuberculosis, Pulmonary	hsa-mir-208b	1.1535
Rectal Neoplasms	hsa-mir-92b	1.1535
Adenoviridae Infections	hsa-mir-361	1.1535
Muscular Dystrophy, Duchenne	hsa-mir-155	1.1535
Eosinophilic Esophagitis	hsa-mir-195	1.1534
Carcinoma, Basal Cell	hsa-mir-30b	1.1534
Salivary Gland Neoplasms	hsa-mir-486	1.1534
Breast Neoplasms	hsa-mir-454	1.1533
Endometrial Neoplasms	hsa-mir-30b	1.1533
Cholangiocarcinoma	hsa-mir-206	1.1533
Sarcoma, Kaposi	hsa-mir-214	1.1533
Eosinophilic Esophagitis	hsa-mir-34a	1.1532
Salivary Gland Neoplasms	hsa-mir-20a	1.1532
Ependymoma	hsa-mir-34a	1.1531
Sarcoma, Ewings	hsa-mir-21	1.1531
Colorectal Neoplasms	hsa-mir-498	1.153
Ischemia	hsa-mir-221	1.153
Mouth Neoplasms	hsa-mir-146a	1.1529
Adenoviridae Infections	hsa-mir-502	1.1529
Tuberculosis, Pulmonary	hsa-mir-125b	1.1528
Azoospermia	hsa-mir-145	1.1528
Sarcoma, Kaposi	hsa-mir-106b	1.1528
Lupus Vulgaris	hsa-mir-652	1.1528
Mouth Neoplasms	hsa-mir-221	1.1527
Azoospermia	hsa-mir-222	1.1527
Lymphoma, T-Cell	hsa-mir-29a	1.1527
Kidney Neoplasms	hsa-mir-34a	1.1525
Colonic Neoplasms	hsa-mir-373	1.1525
Pre-Eclampsia	hsa-mir-195	1.1525
Hypertension	hsa-mir-26a	1.1525
Lupus Vulgaris	hsa-mir-503	1.1524
Inflammation	hsa-mir-199a	1.1524
Carcinoma, Non-Small-Cell Lung	hsa-mir-371a	1.1522
Muscular Dystrophies	hsa-mir-20a	1.1522
Vascular Diseases	hsa-mir-34a	1.1522
Eosinophilic Esophagitis	hsa-mir-221	1.1521
Tuberculosis, Pulmonary	hsa-mir-221	1.1521
Pre-Eclampsia	hsa-mir-372	1.1521
Adenoviridae Infections	hsa-mir-187	1.152
Carcinoma, Hepatocellular	hsa-mir-520g	1.152
Carcinoma, Hepatocellular	hsa-mir-520f	1.152
Glioblastoma	hsa-mir-372	1.152
Glioblastoma	hsa-mir-485	1.1518
Stomach Neoplasms	hsa-mir-550a	1.1518
Leukemia, Myeloid	hsa-mir-21	1.1518
Tuberculosis, Pulmonary	hsa-mir-328	1.1517
Prolactinoma	hsa-mir-192	1.1517
Obesity	hsa-mir-16	1.1517
Stomach Neoplasms	hsa-mir-198	1.1515
Adenoviridae Infections	hsa-mir-425	1.1515
Neoplasms, Squamous Cell	hsa-mir-199a	1.1515
Toxoplasmosis	hsa-mir-29a	1.1515
Cystitis, Interstitial	hsa-mir-155	1.1515
Salivary Gland Neoplasms	hsa-mir-107	1.1514
Lymphoma, Large-Cell, Anaplastic	hsa-mir-122	1.1514
Hand, Foot and Mouth Disease	hsa-mir-199a	1.1514
Salivary Gland Neoplasms	hsa-mir-663a	1.1514
Prolactinoma	hsa-mir-373	1.1514
Muscular Dystrophies	hsa-mir-17	1.1513
Neoplasms, Squamous Cell	hsa-mir-206	1.1513
Rectal Neoplasms	hsa-mir-194	1.1511
Hepatoblastoma	hsa-mir-29a	1.1511
Pre-Eclampsia	hsa-mir-199a	1.1511
Adrenocortical Adenoma	hsa-mir-30b	1.1511
Inflammation	hsa-mir-30b	1.1511
Breast Neoplasms	hsa-mir-765	1.151
Digestive System Neoplasms	hsa-mir-29a	1.151
Carcinoma, Hepatocellular	hsa-mir-516b	1.151
Adenoviridae Infections	hsa-mir-489	1.151
Lupus Vulgaris	hsa-mir-708	1.1509
Schizophrenia	hsa-mir-26a	1.1509
Crohn Disease	hsa-mir-145	1.1509
Lupus Vulgaris	hsa-mir-362	1.1509
Adenoviridae Infections	hsa-mir-423	1.1508
Atrial Fibrillation	hsa-mir-29b	1.1508
Carcinoma, Hepatocellular	hsa-mir-363	1.1508
Hodgkin Disease	hsa-mir-221	1.1508
Tuberculosis, Pulmonary	hsa-mir-22	1.1508
Salivary Gland Neoplasms	hsa-mir-491	1.1508
Lupus Vulgaris	hsa-mir-495	1.1507
Adenoviridae Infections	hsa-mir-130b	1.1507
Neuroblastoma	hsa-mir-372	1.1507
Lupus Vulgaris	hsa-mir-302b	1.1506
Asthma	hsa-mir-133a	1.1505
Stomach Neoplasms	hsa-mir-216b	1.1505
Lupus Vulgaris	hsa-mir-328	1.1505
Tuberculosis, Pulmonary	hsa-mir-375	1.1505
Melanoma	hsa-mir-663a	1.1504
Tuberculosis, Pulmonary	hsa-mir-25	1.1504
Muscular Dystrophies	hsa-mir-143	1.1504
Muscular Dystrophies	hsa-mir-19a	1.1503
Melanoma	hsa-mir-381	1.1503
Carcinoma, Hepatocellular	hsa-mir-506	1.1503
Toxoplasma	hsa-mir-155	1.1502
Lupus Vulgaris	hsa-mir-454	1.1502
Carcinoma, Ehrlich Tumor	hsa-mir-125b	1.15
Prostatic Neoplasms	hsa-mir-181c	1.15
Osteosarcoma	hsa-mir-122	1.1499
Mouth Neoplasms	hsa-mir-15b	1.1499
Hypertension	hsa-mir-125b	1.1499
Psoriasis	hsa-mir-1	1.1498
Carcinoma, Hepatocellular	hsa-mir-454	1.1498
Lupus Vulgaris	hsa-mir-520g	1.1498
Lupus Vulgaris	hsa-mir-520f	1.1498
Polycystic Kidney Diseases	hsa-mir-221	1.1498
Psoriasis	hsa-mir-196a	1.1498
Muscular Dystrophies	hsa-mir-31	1.1498
Reperfusion Injury	hsa-mir-125b	1.1497
Pituitary Neoplasms	hsa-mir-29b	1.1497
Helplessness, Learned	hsa-mir-133a	1.1495
Melanoma	hsa-mir-216b	1.1494
Tuberculosis, Pulmonary	hsa-mir-494	1.1494
Inflammation	hsa-mir-16	1.1494
Salivary Gland Neoplasms	hsa-mir-181b	1.1494
Adenoviridae Infections	hsa-mir-147b	1.1493
Laryngeal Neoplasms	hsa-mir-196a	1.1493
Lupus Vulgaris	hsa-mir-372	1.1493
Trophoblasts	hsa-mir-146a	1.1492
Polycystic Kidney Diseases	hsa-mir-16	1.1491
Tuberculosis, Pulmonary	hsa-mir-20a	1.1491
Leukemia, Myelogenous, Chronic, BCR-ABL Positive	hsa-mir-205	1.1491
Adenoviridae Infections	hsa-mir-372	1.1491
Ependymoma	hsa-mir-26a	1.1491
Pre-Eclampsia	hsa-mir-15b	1.149
Adrenal Cortex Neoplasms	hsa-mir-15b	1.1489
Heart Failure	hsa-mir-539	1.1489
Neuroblastoma	hsa-mir-206	1.1488
Colorectal Neoplasms	hsa-mir-134	1.1488
Eosinophilic Esophagitis	hsa-mir-125b	1.1488
Rhinitis, Allergic, Perennial	hsa-mir-146a	1.1488
Muscular Dystrophies	hsa-mir-142	1.1487
Atrial Fibrillation	hsa-mir-15a	1.1486
Aortic Aneurysm, Thoracic	hsa-mir-125b	1.1486
Leukemia, Myelogenous, Chronic, BCR-ABL Positive	hsa-mir-96	1.1485
Coronary Artery Disease	hsa-mir-29a	1.1485
Biliary Tract Neoplasms	hsa-mir-19b	1.1485
Coronary Artery Disease	hsa-mir-133a	1.1485
Muscular Dystrophies	hsa-mir-200b	1.1485
Muscular Disorders, Atrophic	hsa-mir-373	1.1484
Diabetes Mellitus, Type 2	hsa-mir-222	1.1484
Azoospermia	hsa-mir-206	1.1484
Sarcoma, Ewing	hsa-mir-29b	1.1483
Muscular Dystrophies	hsa-mir-106b	1.1483
Urinary Bladder Neoplasms	hsa-mir-424	1.1483
Pulmonary Disease, Chronic Obstructive	hsa-mir-29a	1.1483
Hypertrophy	hsa-mir-34a	1.1482
Pre-Eclampsia	hsa-mir-34c	1.1482
Sarcoma, Ewing	hsa-mir-199a	1.1481
Neuroblastoma	hsa-mir-195	1.1481
Leukemia, B-Cell	hsa-mir-122	1.1481
Lupus Vulgaris	hsa-mir-520d	1.1481
Adenoviridae Infections	hsa-mir-630	1.148
ACTH-Secreting Pituitary Adenoma	hsa-mir-122	1.148
Heart Failure	hsa-mir-134	1.148
Urinary Bladder Neoplasms	hsa-mir-663a	1.148
Salivary Gland Neoplasms	hsa-mir-25	1.1479
Tuberculosis, Pulmonary	hsa-mir-17	1.1479
Cholangiocarcinoma	hsa-mir-20a	1.1479
Prolactinoma	hsa-mir-34b	1.1479
Heart Failure	hsa-mir-498	1.1479
Hodgkin Disease	hsa-mir-34a	1.1478
Arthritis, Rheumatoid	hsa-mir-221	1.1478
Autistic Disorder	hsa-mir-372	1.1478
Carcinoma, Hepatocellular	hsa-mir-922	1.1478
Carcinoma, Renal Cell	hsa-mir-424	1.1477
Mesothelioma	hsa-mir-26a	1.1477
Prolactinoma	hsa-mir-200a	1.1477
Myotonic Dystrophy	hsa-mir-199a	1.1477
Asthma	hsa-mir-26a	1.1477
Lymphoma, Primary Effusion	hsa-mir-26a	1.1476
Liver Neoplasms	hsa-mir-29b	1.1476
Lupus Vulgaris	hsa-mir-367	1.1476
Sarcoma, Kaposi	hsa-mir-142	1.1475
Prostatic Neoplasms	hsa-mir-491	1.1475
Cryptosporidium	hsa-mir-155	1.1474
Periodontitis	hsa-mir-19a	1.1474
Lymphoma, Primary Effusion	hsa-mir-145	1.1474
Atrial Fibrillation	hsa-mir-15b	1.1474
Endometrial Neoplasms	hsa-mir-26a	1.1473
Sarcoma, Ewing	hsa-mir-15a	1.1473
Sarcoma, Kaposi	hsa-mir-31	1.1473
Breast Neoplasms	hsa-mir-362	1.1473
Coronary Artery Disease	hsa-mir-26a	1.1472
Carcinoma, Non-Small-Cell Lung	hsa-mir-432	1.1472
Myotonic Dystrophy	hsa-mir-16	1.1472
Multiple Sclerosis	hsa-mir-222	1.1471
Psoriasis	hsa-mir-206	1.1471
Endometriosis	hsa-mir-371a	1.147
Pancreatic Neoplasms	hsa-mir-373	1.147
Colonic Neoplasms	hsa-mir-432	1.147
Lupus Erythematosus, Systemic	hsa-mir-133a	1.1469
Toxoplasma	hsa-mir-122	1.1469
Myotonic Dystrophy	hsa-mir-133a	1.1468
Musculoskeletal Abnormalities	hsa-mir-221	1.1468
Barrett Esophagus	hsa-mir-29a	1.1468
Rhabdomyosarcoma	hsa-mir-125b	1.1468
Tuberculosis, Pulmonary	hsa-mir-103a	1.1468
Crohn Disease	hsa-mir-222	1.1467
Leukemia, Promyelocytic, Acute	hsa-mir-16	1.1467
Adenoviridae Infections	hsa-mir-431	1.1467
Diabetes Mellitus, Type 2	hsa-mir-206	1.1466
Multiple Sclerosis	hsa-mir-373	1.1466
Neoplasms, Squamous Cell	hsa-mir-15b	1.1466
Musculoskeletal Abnormalities	hsa-mir-16	1.1465
Glioblastoma	hsa-mir-363	1.1465
Prostatic Neoplasms	hsa-mir-184	1.1465
Ischemia	hsa-mir-125b	1.1465
Diabetes Mellitus, Type 2	hsa-mir-145	1.1465
Carcinoma, Basal Cell	hsa-mir-483	1.1465
Cholangiocarcinoma	hsa-mir-17	1.1464
Laryngeal Neoplasms	hsa-mir-148a	1.1464
Astrocytoma	hsa-mir-195	1.1464
Adenoviridae Infections	hsa-mir-149	1.1464
Muscular Dystrophies	hsa-mir-141	1.1463
Adenoviridae Infections	hsa-mir-590	1.1463
Uterine Cervical Neoplasms	hsa-mir-30b	1.1462
Testicular Neoplasms	hsa-mir-16	1.1461
Carcinoma, Ehrlich Tumor	hsa-mir-155	1.1459
Esophageal Neoplasms	hsa-mir-212	1.1459
Melanoma	hsa-mir-720	1.1459
Prolactinoma	hsa-mir-183	1.1459
Lung Diseases, Interstitial	hsa-mir-15b	1.1459
Carcinoma, Non-Small-Cell Lung	hsa-mir-373	1.1458
Uterine Cervical Neoplasms	hsa-mir-148a	1.1458
Medulloblastoma	hsa-mir-432	1.1457
Adenoviridae Infections	hsa-mir-144	1.1457
Medulloblastoma	hsa-mir-181c	1.1456
Salivary Gland Neoplasms	hsa-mir-494	1.1456
Stomach Neoplasms	hsa-mir-381	1.1456
Hemangiosarcoma	hsa-mir-155	1.1455
Laryngeal Neoplasms	hsa-mir-29b	1.1455
Mesothelioma	hsa-mir-133a	1.1455
Adenoviridae Infections	hsa-mir-370	1.1455
Muscular Dystrophies	hsa-mir-21	1.1454
Lymphoma, Large-Cell, Anaplastic	hsa-mir-21	1.1454
Rectal Neoplasms	hsa-mir-320a	1.1453
Tuberculosis, Pulmonary	hsa-mir-27a	1.1453
Lupus Vulgaris	hsa-mir-370	1.1452
Liver Failure	hsa-mir-21	1.1452
Muscular Dystrophies	hsa-mir-223	1.1452
Inflammation	hsa-mir-15b	1.1452
Neoplasms, Squamous Cell	hsa-mir-195	1.1451
Sepsis	hsa-mir-133a	1.145
Pain	hsa-mir-155	1.145
Leiomyoma	hsa-mir-101	1.145
Hepatitis, Chronic	hsa-mir-30b	1.1449
Muscular Dystrophies	hsa-mir-19b	1.1448
Liver Neoplasms	hsa-mir-15a	1.1448
Lupus Vulgaris	hsa-mir-33a	1.1447
Leukemia, Myelogenous, Chronic, BCR-ABL Positive	hsa-let-7g	1.1447
Adenoviridae Infections	hsa-mir-138	1.1447
Mesothelioma	hsa-mir-16	1.1447
Lupus Vulgaris	hsa-mir-302a	1.1447
Leukemia, Promyelocytic, Acute	hsa-mir-221	1.1447
Leukemia, Myelogenous, Chronic, BCR-ABL Positive	hsa-mir-27a	1.1446
Urinary Bladder Neoplasms	hsa-mir-181c	1.1446
Rectal Neoplasms	hsa-mir-362	1.1445
Adenoviridae Infections	hsa-mir-296	1.1444
Rectal Neoplasms	hsa-mir-99b	1.1444
Astrocytoma	hsa-mir-1	1.1443
Endometriosis	hsa-mir-432	1.1443
Leukemia, Myelogenous, Chronic, BCR-ABL Positive	hsa-mir-499a	1.1443
Lupus Vulgaris	hsa-mir-92b	1.1442
Eosinophilic Esophagitis	hsa-mir-15a	1.1441
Adrenocortical Adenoma	hsa-mir-1	1.144
Sarcoma, Kaposi	hsa-mir-141	1.144
Heart Failure	hsa-mir-663a	1.144
Eosinophilic Esophagitis	hsa-mir-34c	1.144
Biliary Tract Neoplasms	hsa-mir-18a	1.144
Leukemia, Myelogenous, Chronic, BCR-ABL Positive	hsa-mir-486	1.1439
Colonic Neoplasms	hsa-mir-372	1.1438
Tuberculosis, Pulmonary	hsa-mir-128	1.1438
Adrenocortical Adenoma	hsa-mir-196a	1.1438
Stomach Neoplasms	hsa-mir-584	1.1437
Rectal Neoplasms	hsa-mir-181d	1.1437
Retinal Degeneration	hsa-mir-26a	1.1436
Carcinoma, Renal Cell	hsa-mir-663a	1.1436
Prostatic Neoplasms	hsa-mir-337	1.1436
Tuberculosis, Pulmonary	hsa-mir-23b	1.1436
Lung Neoplasms	hsa-mir-371a	1.1436
Myocytes, Cardiac	hsa-mir-16	1.1435
Lupus Vulgaris	hsa-mir-302c	1.1435
Gastrointestinal Neoplasms	hsa-mir-26a	1.1435
Adrenocortical Carcinoma	hsa-mir-373	1.1434
Neuroblastoma	hsa-mir-34c	1.1434
Lymphoma, Primary Effusion	hsa-mir-199a	1.1434
Diabetes Mellitus, Type 2	hsa-mir-148a	1.1434
Melanoma	hsa-mir-326	1.1434
Laryngeal Neoplasms	hsa-mir-29a	1.1434
Heart Defects, Congenital	hsa-mir-155	1.1434
Trophoblasts	hsa-mir-34a	1.1433
Hand, Foot and Mouth Disease	hsa-mir-29b	1.1433
Adenoviridae Infections	hsa-mir-339	1.1433
Myeloproliferative Disorders	hsa-mir-146a	1.1432
Tuberculosis, Pulmonary	hsa-mir-100	1.1432
Muscular Dystrophies	hsa-mir-29c	1.1432
Muscular Dystrophies	hsa-mir-182	1.1432
Leukemia-Lymphoma, Adult T-Cell	hsa-mir-133a	1.1432
Lupus Vulgaris	hsa-mir-421	1.1432
Rectal Neoplasms	hsa-mir-149	1.1431
Atrial Fibrillation	hsa-mir-145	1.1431
Adenoviridae Infections	hsa-mir-330	1.1431
Lupus Vulgaris	hsa-mir-152	1.1431
Prolactinoma	hsa-mir-181a	1.1431
Polycythemia Vera	hsa-mir-34a	1.143
Testicular Neoplasms	hsa-mir-221	1.1429
Muscular Dystrophies	hsa-mir-126	1.1429
Atrial Fibrillation	hsa-mir-222	1.1428
Carcinoma, Basal Cell	hsa-mir-370	1.1427
Breast Neoplasms	hsa-mir-337	1.1426
Stomach Neoplasms	hsa-mir-362	1.1426
Multiple Sclerosis	hsa-mir-214	1.1426
Neuroblastoma	hsa-mir-199a	1.1425
Infertility, Male	hsa-mir-133a	1.1425
Obesity	hsa-mir-125b	1.1425
Neuroblastoma	hsa-mir-15b	1.1425
Glioblastoma	hsa-mir-663a	1.1425
Hypertrophy	hsa-mir-125b	1.1425
Cystitis, Interstitial	hsa-mir-21	1.1424
Hand, Foot and Mouth Disease	hsa-mir-15a	1.1424
Eosinophilic Esophagitis	hsa-mir-29a	1.1422
Glioblastoma	hsa-mir-424	1.1422
Inflammation	hsa-mir-196a	1.1422
Asthma	hsa-mir-29a	1.1422
Urinary Bladder Neoplasms	hsa-mir-184	1.1421
Muscular Dystrophies	hsa-mir-92a	1.142
Ovarian Neoplasms	hsa-mir-373	1.142
Lung Diseases, Interstitial	hsa-mir-1	1.142
Barrett Esophagus	hsa-mir-133a	1.1419
Lupus Erythematosus, Systemic	hsa-mir-34a	1.1419
Autistic Disorder	hsa-mir-34b	1.1419
Stomach Neoplasms	hsa-mir-320c	1.1419
Thyroid Neoplasms	hsa-mir-148a	1.1418
Infertility, Male	hsa-mir-26a	1.1418
Thyroid Neoplasms	hsa-mir-30b	1.1417
Myotonic Dystrophy	hsa-mir-30b	1.1417
Endometrial Neoplasms	hsa-mir-196a	1.1417
Lupus Vulgaris	hsa-mir-374b	1.1416
Crohn Disease	hsa-mir-15b	1.1416
Myocytes, Cardiac	hsa-mir-221	1.1416
Urinary Bladder Neoplasms	hsa-mir-491	1.1416
Muscular Dystrophies	hsa-mir-18a	1.1415
Melanoma	hsa-mir-449b	1.1415
Multiple Sclerosis	hsa-mir-221	1.1415
Colorectal Neoplasms	hsa-mir-539	1.1414
Prostatic Neoplasms	hsa-mir-498	1.1414
Mesothelioma	hsa-mir-34a	1.1413
Hypertension	hsa-mir-199a	1.1413
Rhinitis, Allergic, Perennial	hsa-mir-34a	1.1412
Mycosis Fungoides	hsa-mir-122	1.1412
Tuberculosis, Pulmonary	hsa-mir-20b	1.1412
Prostatic Neoplasms	hsa-mir-520h	1.1412
Testicular Neoplasms	hsa-mir-125b	1.1411
Inflammation	hsa-mir-148a	1.1411
Prostatic Neoplasms	hsa-mir-381	1.1411
Salivary Gland Neoplasms	hsa-mir-199b	1.141
Sepsis	hsa-mir-26a	1.141
Arthritis, Rheumatoid	hsa-mir-125b	1.141
Adrenocortical Adenoma	hsa-mir-206	1.141
Carcinoma, Basal Cell	hsa-mir-499a	1.141
Breast Neoplasms	hsa-mir-371a	1.1409
Scleroderma, Systemic	hsa-mir-16	1.1409
Laryngeal Neoplasms	hsa-mir-15a	1.1408
Melanoma	hsa-mir-181c	1.1408
Liver Neoplasms	hsa-mir-15b	1.1407
Hepatitis, Chronic	hsa-mir-1	1.1407
Diabetes Mellitus	hsa-mir-34a	1.1407
Leiomyoma	hsa-mir-192	1.1407
Adenoviridae Infections	hsa-mir-493	1.1406
Nasopharyngeal Neoplasms	hsa-mir-30b	1.1406
Prostatic Neoplasms	hsa-mir-542	1.1406
Thyroid Neoplasms	hsa-mir-373	1.1406
Retinal Degeneration	hsa-mir-29b	1.1405
Atrial Fibrillation	hsa-mir-196a	1.1405
Hodgkin Disease	hsa-mir-125b	1.1405
Lupus Vulgaris	hsa-mir-504	1.1404
Ependymoma	hsa-mir-16	1.1404
Myocardial Ischemia	hsa-mir-34a	1.1404
Adrenal Cortex Neoplasms	hsa-mir-30b	1.1404
Heart Failure	hsa-mir-181c	1.1404
Adrenocortical Carcinoma	hsa-mir-30b	1.1404
Salivary Gland Neoplasms	hsa-mir-22	1.1404
Huntington Disease	hsa-mir-16	1.1403
Colorectal Neoplasms	hsa-mir-208b	1.1402
Autistic Disorder	hsa-mir-133a	1.1402
Carcinoma, Basal Cell	hsa-mir-132	1.1402
Multiple Sclerosis	hsa-mir-200b	1.1402
Lupus Vulgaris	hsa-mir-483	1.1401
Colorectal Neoplasms	hsa-mir-424	1.1401
Carcinoma, Renal Cell	hsa-mir-32	1.14
Multiple Sclerosis	hsa-mir-31	1.14
Carcinoma, Renal Cell	hsa-mir-498	1.14
Multiple Sclerosis	hsa-mir-182	1.1399
Urinary Bladder Neoplasms	hsa-mir-372	1.1399
Gastrointestinal Neoplasms	hsa-mir-34a	1.1399
Rectal Neoplasms	hsa-mir-708	1.1399
Adrenal Cortex Neoplasms	hsa-mir-1	1.1398
Toxoplasmosis	hsa-mir-21	1.1397
Hypertension	hsa-mir-29a	1.1397
Polycystic Kidney Diseases	hsa-mir-125b	1.1396
Adenoviridae Infections	hsa-mir-301b	1.1395
Mouth Neoplasms	hsa-mir-29b	1.1395
Periodontitis	hsa-mir-195	1.1394
Adenoviridae Infections	hsa-mir-212	1.1394
Carcinoma, Renal Cell	hsa-mir-337	1.1394
Scleroderma, Systemic	hsa-mir-221	1.1394
Prolactinoma	hsa-mir-9	1.1394
Rectal Neoplasms	hsa-mir-196b	1.1393
Mouth Neoplasms	hsa-mir-148a	1.1393
Leukemia, Myeloid	hsa-mir-133a	1.1392
Multiple Sclerosis	hsa-mir-1	1.1392
Multiple Sclerosis	hsa-mir-34b	1.1392
Lupus Vulgaris	hsa-mir-144	1.1391
Multiple Sclerosis	hsa-mir-125b	1.1391
Lupus Vulgaris	hsa-mir-548b	1.139
Huntington Disease	hsa-mir-221	1.139
Neurodegenerative Diseases	hsa-mir-155	1.139
Parkinson Disease	hsa-mir-125b	1.1389
Leukemia, Myelogenous, Chronic, BCR-ABL Positive	hsa-mir-27b	1.1389
HBV Infection	hsa-mir-34a	1.1389
Tuberculosis, Pulmonary	hsa-mir-199b	1.1389
Azoospermia	hsa-mir-1	1.1388
Pituitary Neoplasms	hsa-mir-145	1.1388
Neoplasms, Squamous Cell	hsa-mir-34c	1.1388
Esophageal Neoplasms	hsa-mir-302b	1.1388
Asthma	hsa-mir-199a	1.1388
Urinary Bladder Neoplasms	hsa-mir-373	1.1388
Breast Neoplasms	hsa-mir-147b	1.1387
Endometriosis	hsa-mir-373	1.1387
Adenoviridae Infections	hsa-mir-382	1.1387
Diabetes Mellitus, Type 2	hsa-mir-23a	1.1387
Multiple Sclerosis	hsa-mir-142	1.1387
Salivary Gland Neoplasms	hsa-mir-328	1.1387
Crohn Disease	hsa-mir-30b	1.1387
Lupus Vulgaris	hsa-mir-215	1.1387
Carcinoma, Basal Cell	hsa-mir-27a	1.1387
Adrenal Cortex Neoplasms	hsa-mir-21	1.1385
Carcinoma, Renal Cell	hsa-mir-520h	1.1385
Helplessness, Learned	hsa-mir-29b	1.1385
Nephrosclerosis	hsa-mir-34a	1.1385
Colorectal Neoplasms	hsa-mir-571	1.1384
Lung Neoplasms	hsa-mir-373	1.1384
Digestive System Neoplasms	hsa-mir-133a	1.1384
Laryngeal Neoplasms	hsa-mir-222	1.1384
Hepatitis, Chronic	hsa-mir-196a	1.1383
Carcinoma, Basal Cell	hsa-mir-208b	1.1383
Carcinoma	hsa-mir-30b	1.1383
Coronary Artery Disease	hsa-mir-155	1.1383
Esophageal Neoplasms	hsa-mir-32	1.1383
Heart Failure	hsa-mir-208b	1.1383
Lupus Vulgaris	hsa-mir-10a	1.1382
Coronary Artery Disease	hsa-mir-199a	1.1382
Adenoviridae Infections	hsa-mir-584	1.1382
Breast Neoplasms	hsa-mir-519b	1.1382
Tuberculosis, Pulmonary	hsa-mir-485	1.1382
Biliary Tract Neoplasms	hsa-mir-92a	1.1382
Myocardial Infarction	hsa-mir-26a	1.1381
Azoospermia	hsa-mir-148a	1.1381
Tuberculosis, Pulmonary	hsa-mir-34a	1.1381
Autistic Disorder	hsa-mir-183	1.1381
Multiple Sclerosis	hsa-mir-34a	1.1381
Retinal Degeneration	hsa-mir-15a	1.138
Melanoma	hsa-mir-184	1.138
Multiple Sclerosis	hsa-mir-106b	1.138
Laryngeal Neoplasms	hsa-mir-146a	1.138
Leukemia, Myelogenous, Chronic, BCR-ABL Positive	hsa-mir-483	1.1379
Ependymoma	hsa-mir-133a	1.1379
Carcinoma, Basal Cell	hsa-mir-328	1.1379
Schizophrenia	hsa-mir-199a	1.1379
Sarcoma, Kaposi	hsa-mir-182	1.1379
Parkinson Disease	hsa-mir-221	1.1378
Hand, Foot and Mouth Disease	hsa-mir-145	1.1378
Carcinoma, Basal Cell	hsa-mir-148a	1.1377
Biliary Tract Neoplasms	hsa-mir-195	1.1377
Multiple Sclerosis	hsa-mir-145	1.1376
Periodontitis	hsa-mir-150	1.1376
Retinal Degeneration	hsa-mir-199a	1.1376
Carcinoma, Non-Small-Cell Lung	hsa-mir-372	1.1376
Pre-Eclampsia	hsa-mir-34b	1.1375
Prolactinoma	hsa-let-7c	1.1375
Mesothelioma	hsa-mir-146a	1.1375
Liver Neoplasms	hsa-mir-145	1.1375
Meningioma	hsa-mir-155	1.1375
Carcinoma, Renal Cell	hsa-mir-181c	1.1374
Alzheimer Disease	hsa-mir-26a	1.1374
Stomach Neoplasms	hsa-mir-455	1.1374
Prostatic Neoplasms	hsa-mir-302d	1.1374
Pituitary Neoplasms	hsa-mir-26a	1.1373
Lupus Vulgaris	hsa-mir-299	1.1373
Tuberculosis, Pulmonary	hsa-mir-28	1.1372
Prolactinoma	hsa-mir-133b	1.1372
Leiomyoma	hsa-mir-181a	1.1372
Ependymoma	hsa-mir-199a	1.1372
Melanoma	hsa-mir-198	1.1371
Tuberculosis, Pulmonary	hsa-mir-378a	1.1371
Melanoma	hsa-mir-433	1.1371
Hepatitis C	hsa-mir-15b	1.137
Lung Neoplasms	hsa-mir-432	1.137
Mesothelioma	hsa-mir-221	1.1369
Stomach Neoplasms	hsa-mir-326	1.1369
Leukemia, Promyelocytic, Acute	hsa-mir-21	1.1369
Heart Failure	hsa-mir-337	1.1368
Liver Neoplasms	hsa-mir-222	1.1368
Medulloblastoma	hsa-mir-212	1.1368
Lupus Vulgaris	hsa-mir-196b	1.1368
Prostatic Neoplasms	hsa-mir-302b	1.1368
Adenoviridae Infections	hsa-mir-497	1.1367
Rectal Neoplasms	hsa-mir-151a	1.1367
Lupus Vulgaris	hsa-mir-151a	1.1367
Azoospermia	hsa-mir-23a	1.1367
Adenoviridae Infections	hsa-mir-217	1.1367
Mesothelioma	hsa-mir-199a	1.1366
Sarcoma, Ewing	hsa-mir-222	1.1366
Liver Neoplasms	hsa-mir-30b	1.1365
Carcinoma, Basal Cell	hsa-mir-208a	1.1365
Lupus Vulgaris	hsa-mir-212	1.1365
Leukemia	hsa-mir-30b	1.1365
Multiple Sclerosis	hsa-mir-141	1.1364
Lymphoma	hsa-mir-30b	1.1364
Prostatic Neoplasms	hsa-mir-208b	1.1363
Carcinoma, Hepatocellular	hsa-mir-147b	1.1363
Laryngeal Neoplasms	hsa-mir-23a	1.1363
Rectal Neoplasms	hsa-mir-193a	1.1363
Neoplasms, Squamous Cell	hsa-mir-133a	1.1363
Melanoma	hsa-mir-519c	1.1362
Ependymoma	hsa-mir-221	1.1362
Infertility, Male	hsa-mir-29b	1.1362
Helplessness, Learned	hsa-mir-15a	1.1362
Retinal Neovascularization	hsa-mir-29a	1.1362
Eclampsia	hsa-mir-146a	1.1362
Infertility, Male	hsa-mir-15a	1.1362
[truncated: 182,155 more rows]
